# Supplementary material for: Insights into synthesis and function of KsgA/Dim1-dependent rRNA modifications in archaea
Source: Nucleic Acids Res. 2021 Jan 12;49(3):1662–87. doi: 10.1093/nar/gkaa1268 (PMC7897474; doi:10.1093/nar/gkaa1268)
Supplement: gkaa1268_Supplemental_Files [file gkaa1268_supplemental_files.zip]

Archive with 2 entries (2 files):
- Supplementary Table 1-6.xlsx
- Supp_figures_rev.pdf
