# Supplementary material for: Insights into synthesis and function of KsgA/Dim1-dependent rRNA modifications in archaea
Source: Nucleic Acids Res. 2021 Jan 12;49(3):1662–87. doi: 10.1093/nar/gkaa1268 (PMC7897474; doi:10.1093/nar/gkaa1268)
Supplement: gkaa1268_Supplemental_Files [file gkaa1268_supplemental_files.zip › Supplementary Table 1-6.xlsx]

## Sheet: Table S1_Strains
Knüppel et al.,	Strains
H. volcanii strains
Name	Desciption	Source
H26 - WT	∆pyrE2 (DS70 derivative)	Allers et al., 2004
∆ksgA	∆pyrE2 ∆ksgA (HVO_2746)	This study
∆ksgA::KsgA	∆pyrE2 markerless KsgA WT reintegration	This study
∆ksgA::ksgA E84A	∆pyrE2 markerless ksgA E84A reintegration	This study
H1424	∆pyrE2; ∆hdrB; Nph-pitA; ∆mrr; cdc48d-Ct ∆pyrE2 (DS70 derivative)	Allers et al., 2010
S. acidocaldarius strains	Name	Description
Name	Desciption	Source
MW001	DSM639 ΔpyrE (Saci1597; Δ91–412 bp)	Wagner et al., 2012
∆ksgA	MW001 derivative ∆Saci_0623	This study
P.furiosus strains
Name	Desciption	Source
MUR37Pf	∆Pf1950 = xanthine-guanine phosphoribosyltransferase gene (xgprt)	Grünberger et al., 2020
∆ksgA (MURPf81)	∆Pf1863/∆Pf1864	This study
E.coli strains
Name	Desciption	Source
AVS69009	∆rDNA; pHK-rrnC (KanR)	Vila-Sanjurjo and Dahlberg, 2001

## Sheet: Table S2_Plasmids
Knüppel et al.,	Plasmids
E. coli plasmids
Name	Description	Source
pET24a-Hv_Ksga	E. coli expression vector; KanR	This study
pET24a-Hv_ksgA E84A	E. coli expression vector; KanR	This study
pHK-rrnC C1192U	rDNA shuffle plasmid AmpR; SpcR	Vila-Sanjurjo and Dahlberg, 2001
pHK-rrnC C1192U C1520U	rDNA shuffle plasmid AmpR; SpcR - Type III-like	Schuwirth et al., 2006
pHK-rrnC C1192U G1523A	rDNA shuffle plasmid AmpR; SpcR - Type II-like	This study
H.volcanii vectors
Name	Description	Source
pTA131	Amp; pyrE2	Allers et al., 2004
pTA131-KsgA usds	pTA131 derivative; markerless deletion	This study
pTA131- us_KsgA_ds	pTA131 derivative; KsgA WT reintegration	This study
pTA131-us_ksgA-E84A_ds	pTA131 derivative; ksgA E84A reintegration	This study
pTA1228	E. coli – H. volcanii shuttling vector AmpR – pyrE2; Tryptophane regulated tryptophanase promoter / Histidine hexamer N-terminal fusion	Stroud et al., 2012
pTA1228_His(6)ProtA	Histidin hexamer and codon optimized Protein A N-terminal fusion under the control of the tryptophanase promoter	This study
pTA1228_p.fdx	pTA1228 derivative. Tryptophane regulated tryptophanase promoter was replaced by the constitutive ferredoxin promoter from Halobacterium salinarum	This study
pTA1228_p.P2	pTA1228 derivative. Tryptophane regulated tryptophanase promoter was replaced by the Halobacterium cutirubrum P2 rDNA promoter	This study
pTA1228_KsgA	KsgA under the control of the tryptophanase promoter. Histidine hexamer N-terminal fusion	This study
pTA1228_ksgA E84A	KsgA catalytic mutant under the control of the tryptophanase promoter. Histidine hexamer N-terminal fusion	This study
pTA1228_His(6)ProtA-KsgA	KsgA under the control of the tryptophanase promoter. Histidine hexamer and Protein A N-terminal fusion	This study
pTA1228_p.fdx-KsgA	KsgA under the control of the constitutive ferredoxin promoter from Halobacterium salinarum	This study
pTA1228_p.P2-KsgA	KsgA under the control of Halobacterium cutirubrum P2 rDNA promoter	This study
pRep002	cis-acting element reporter, pTA1228 derivative including rDNA locus (HVO_3038- HVO_3042) and flanking region; 16S A633G,C734T 23S C2479T, A2496C	Jüttner et al., 2020
pRep002 - U1453C	pRep002 derivative U1453C Type I- like	This study
S. acidocaldarius vectors
Name	Description	Source
pSVA431	Gene targeting plasmid, pGEM-T Easy backbone, pyrEFSSO and lacSSSO cassette; double crossover method	Wagner et al.,
pSVA431-KsgA/Dim1 usds	markerless deletion Saci_0623	This study
P. furiosus vectors
Name	Description	Source
usdsPf1863/Pf1864	pCR-Blunt II -TOPO derivative (KanR) including upstrean and downstream region flanking Pf1863/Pf1864 fuse to the counter selection cassette (Kreuzer et al., 2013)	This study

## Sheet: Table S3_Oligonucleotides
Knüppel et al.,	Oligonucleotides
oligonucleotides used for primer extension
oHv324	5´DY682-AGGAGGTGATCCAGCCG-3´	H. volcanii/ A. fulgidus/ H. salinarum/ H. lacusprofundi
oHv326	5´DY682-AGGAGGTGATCCAACCG-3´	E. coli/M. janaschii/M. thermoautotrophicum
oHv356	5´DY682-AGGAGGTGATCCAGCCGC-3´	H. volcanii ddCTP (e.g. Fig 4C)
oHv357	5´DY682-AGGAGGTGATCCAACCGC-3´	E. coli ddCTP (e.g. Fig4C)
oHv518	5´DY682-AGGAGGTGATCGAGCCG-3´	P. furiosus
saci_045	5´DY682-GTGATCCAGCCGCAG-3	S. acidocaldarius
oligonucleotides used for qRT-PCR analysis (Supplementary Figure 1C)
oHv625_FlgA1/ArlA1-I_qPCR-fw	5´-GGTCAGGTCGGTATCGGGACG-3´
oHv626_FlgA1/ArlA1-I_qPCR-rv	5´-CCTTGTTCACAGATTGCTG-3´
oHv627_FlgA1/ArlA1-II_qPCR-fw	5´-CCTACAACGACACCGTCACC-3´
oHv628_FlgA1/ArlA1-II_qPCR-rv	5´-CGGACTGCTCGTTGAGAACC-3´
oHv446_qPCR-FlgA2/ArlA2-fw	5´-ACGCTCACCGTTCGTCTCGC-3´
oHv447_qPCR-FlgA2/ArlA2-rv	5´-CGGAGTCGTTCGTCGCGGAG-3´
oHv623_HVO1572_(gyrase B)_fw	5´-TACGAAGTCGTCGACAACTC-3´
oHv624_HVO1572_(gyrase B)_rv	5´-TCGTACTGTTCGTGCGTATC-3´
oligonucleotides used for qPCR analysis (Figure 1G)
oHv226_KsgA-us-comp-Fw	5´-cgacttctacaacgacgcac-3´	amplicon #1
oHv227_KsgA-us-comp-Rv	5´-ctcgaacgactcgaacggtc-3´	amplicon #1
oHv228_KsgA-del-comp-Fw	5´-gcgacaacgacgtgaagtac-3´	amplicon #3
oHv229_KsgA-del-comp-Rv	5´-gagcaccgcggcgagtgcgg-3´	amplicon #3
oHv230_KsgA-orf-comp-Fw	5´-gacgttcgccgcgcacctgc-3´	amplicon #2
oHv231_KsgA-orf-comp-Rv	5´-ctccgaggagatgccgtacg-3´	amplicon #2
additional oligonucleotides used for PCR amplifications and/or cloning are available upon request (sebastien.ferreira-cerca@ur.de)

## Sheet: Table S4_MS_H.v._delKsgA vs WT
Summary of the mass-spectrometry results obtained for Haloferax volcanii ΔksgA vs WT
-log (P-val)	Log2 fold change	Uniprot Protein IDs	Uniprot Majority protein IDs	HVO Protein IDs	HVO Majority protein IDs	arCOG IDs	COG/Supercluster	FUNC_ONE	Fasta headers	Peptide IDs	Peptide is razor	Mod. peptide IDs	Evidence IDs	MS/MS IDs	Best MS/MS	Oxidation (M) site IDs	Oxidation (M) site positions	Taxonomy IDs	id	ENSG	ENSP	ENST	Isoform ID	Flybase	Gene name	MGI	PDB	UniProt names	WormBase	EC	eggNOG	Symbol color	Symbol type	Symbol size	Show label	Only identified by site	Reverse	Potential contaminant	GOBP name	GOMF name	GOCC name	GOBP slim name	GOCC slim name	KEGG name	Pfam	GSEA	Keywords	Corum	GOBP
0.79224	3.78226	D4GPU6	D4GPU6	HVO_B0299	HVO_B0299				5-hydroxyisourate hydrolase	3713;8180;12625;17895	True;True;True;True	3933;8638;13345;19148	57623;57624;57625;118711;184401;184402;184403;184404;184405;184406;184407;259169;259170;259171;259172;259173;259174;259175;259176;259177;259178;259179;259180;259181;259182;259183;259184;259185;259186;259187;259188;259189;259190;259191;259192;259193;259194;259195	81660;81661;81662;81663;167895;263186;263187;263188;263189;263190;263191;263192;263193;368271;368272;368273;368274;368275;368276;368277;368278;368279;368280;368281;368282;368283;368284;368285;368286;368287;368288;368289;368290;368291;368292;368293;368294;368295;368296;368297;368298;368299;368300;368301;368302;368303;368304;368305;368306	81661;167895;263191;368293			-1	2305	C498_02160;HVO_B0299	ADE01435;ELY36912	ADE01435;ELY36912						D4GPU6_HALVD				Color2 [DarkGray]	1	4					cellular aromatic compound metabolic process;cellular metabolic process;cellular nitrogen compound metabolic process;cellular process;heterocycle metabolic process;metabolic process;nitrogen compound metabolic process;nucleobase metabolic process;nucleobase-containing compound metabolic process;nucleobase-containing small molecule metabolic process;primary metabolic process;purine base metabolic …	catalytic activity;hydrolase activity;hydrolase activity, acting on carbon-nitrogen (but not peptide) bonds;hydrolase activity, acting on carbon-nitrogen (but not peptide) bonds, in cyclic amides;hydroxyisourate hydrolase activity		cellular aromatic compound metabolic process;cellular metabolic process;cellular nitrogen compound metabolic process;cellular process;heterocycle metabolic process;metabolic process;nitrogen compound metabolic process;nucleobase-containing compound metabolic process;nucleobase-containing small molecule metabolic process;primary metabolic process;small molecule metabolic process		Purine metabolism	Transthyretin		Completeproteome;Plasmid;Referenceproteome		GO:0006139;GO:0006144;GO:0006725;GO:0006807;GO:0008152;GO:0009112;GO:0009987;GO:0034641;GO:0044237;GO:0044238;GO:0044281;GO:0046483;GO:0055086;GO:0072521
2.39297	3.50753	D4GPF4	D4GPF4	HVO_B0153	HVO_B0153				CapB domain protein	340;928;3166;6247;14117;19045;19264;19892;22336	True;True;True;True;True;True;True;True;True	355;972;3359;6609;14915;20416;20644;21302;23884	5128;17161;51760;92177;92178;92179;92180;92181;92182;92183;92184;92185;205810;205811;205812;205813;205814;205815;205816;274145;274146;276912;276913;276914;276915;276916;285167;324017;324018;324019;324020	7339;24490;73605;130419;130420;130421;130422;130423;130424;130425;130426;130427;293830;293831;293832;293833;293834;293835;293836;389820;389821;394126;394127;394128;394129;394130;406330;461731;461732;461733;461734	7339;24490;73605;130421;293831;389820;394129;406330;461734			-1	2262	HVO_B0153	ADE01582	ADE01582			capB			D4GPF4_HALVD				Color2 [DarkGray]	1	4					biosynthetic process;metabolic process	adenyl nucleotide binding;adenyl ribonucleotide binding;ATP binding;binding;catalytic activity;ligase activity;nucleotide binding;purine nucleotide binding;purine ribonucleoside triphosphate binding;purine ribonucleotide binding;ribonucleotide binding		biosynthetic process;metabolic process			Mur_ligase_M		Completeproteome;Ligase;Plasmid;Referenceproteome		GO:0008152;GO:0009058
1.72168	3.35643	D4GQV3	D4GQV3	HVO_A0276	HVO_A0276				FGGY family carbohydrate kinase	2026;2065;2709;8220;8221;18795;18850;18972;20593;21564	True;True;True;True;True;True;True;True;True;True	2150;2191;2881;8680;8681;20141;20202;20338;22047;23076	34395;34976;34977;34978;34979;46073;119186;119187;119188;119189;119190;119191;119192;119193;119194;119195;119196;271416;271417;271418;271419;271986;271987;271988;271989;271990;273268;273269;273270;273271;273272;273273;296425;296426;311487;311488;311489	49143;50006;50007;50008;50009;65678;168661;168662;168663;168664;168665;168666;168667;168668;168669;168670;168671;168672;168673;168674;168675;168676;168677;168678;385977;385978;385979;385980;385981;386803;386804;386805;386806;386807;386808;388605;388606;388607;388608;388609;388610;388611;388612;422329;422330;444127;444128;444129	49143;50008;65678;168662;168676;385979;386806;388608;422330;444128			-1	2036	C498_10021;HVO_A0276	ADE02074;ELY31596	ADE02074;ELY31596						D4GQV3_HALVD		2.7.1.17		Color2 [DarkGray]	1	4						catalytic activity;carbohydrate kinase activity;kinase activity;phosphotransferase activity, alcohol group as acceptor;transferase activity;transferase activity, transferring phosphorus-containing groups;xylulokinase activity				Pentose and glucuronate interconversions	FGGY_C;FGGY_N		Completeproteome;Kinase;Plasmid;Referenceproteome;Transferase
1.24312	3.35268	D4GW16	D4GW16	HVO_2709	HVO_2709	arCOG00848	COG00456	R	GNAT family acetyltransferase	14171;20690	True;True	14970;22156	206853;206854;206855;297737;297738;297739;297740;297741;297742;297743;297744;297745;297746;297747;297748	295327;295328;295329;424295;424296;424297;424298;424299;424300;424301;424302;424303;424304;424305;424306;424307;424308;424309	295327;424305			-1	1746	C498_08834;HVO_2709	ADE02328;ELY32301	ADE02328;ELY32301						D4GW16_HALVD		2.3.1.-		Color2 [DarkGray]	1	4						catalytic activity;acetyltransferase activity;N-acetyltransferase activity;N-acyltransferase activity;transferase activity;transferase activity, transferring acyl groups;transferase activity, transferring acyl groups other than amino-acyl groups					Acetyltransf_7		Acyltransferase;Completeproteome;Referenceproteome;Transferase
0.903135	2.59474	D4GVJ8	D4GVJ8	HVO_1021	HVO_1021	arCOG00062	COG00388	O	probable carbon-nitrogen hydrolase	1002;17719;18477;19893;19902	True;True;True;True;True	1049;18944;19777;21303;21312	18100;18101;256364;256365;267388;267389;285168;285220;285221;285222;285223;285224	25876;25877;363974;363975;380076;380077;406331;406397;406398;406399;406400;406401	25877;363974;380077;406331;406400			-1	670	C498_13654;HVO_1021	ADE03690;ELY27592	ADE03690;ELY27592						D4GVJ8_HALVD				Color2 [DarkGray]	1	4					metabolic process;nitrogen compound metabolic process	catalytic activity;hydrolase activity;hydrolase activity, acting on carbon-nitrogen (but not peptide) bonds		metabolic process;nitrogen compound metabolic process			CN_hydrolase		Completeproteome;Hydrolase;Referenceproteome		GO:0006807;GO:0008152
1.4744	2.50652	D4GU63	D4GU63	HVO_2049	HVO_2049	arCOG01383	COG01216	M	low-salt glycan biosynthesis hexosyltransferase Agl10	5787;6390;6476;6847	True;True;True;True	6127;6760;6864;7247	86736;86737;86738;86739;93963;93964;93965;93966;93967;95306;95307;95308;95309;101296	122776;122777;122778;122779;122780;122781;133069;133070;133071;133072;133073;133074;135119;135120;135121;135122;135123;135124;143396	122781;133069;135122;143396			-1	1348	C498_05536;HVO_2049	ADE02788;ELY34565	ADE02788;ELY34565			agl10			AGL10_HALVD		2.4.1.-		Color2 [DarkGray]	1	4					carbohydrate metabolic process;cellular carbohydrate metabolic process;cellular component organization;cellular component organization or biogenesis;cellular macromolecule metabolic process;cellular metabolic process;cellular process;cellular protein metabolic process;external encapsulating structure organization;glycosylation;macromolecule glycosylation;macromolecule metabolic process;macromolec…	catalytic activity;transferase activity;transferase activity, transferring glycosyl groups		carbohydrate metabolic process;cellular component organization;cellular metabolic process;cellular process;external encapsulating structure organization;macromolecule metabolic process;macromolecule modification;metabolic process;primary metabolic process;protein glycosylation;protein metabolic process;protein modification process			Glycos_transf_2		Completeproteome;Glycosyltransferase;Referenceproteome;Transferase		GO:0005975;GO:0006464;GO:0006486;GO:0008152;GO:0009987;GO:0016043;GO:0019538;GO:0043170;GO:0043412;GO:0043413;GO:0044237;GO:0044238;GO:0044260;GO:0044262;GO:0044267;GO:0045229;GO:0045232;GO:0070085;GO:0071840
1.57949	2.25455	D4GU82	D4GU82	HVO_2069	HVO_2069	arCOG02174	COG01033	R	RND superfamily permease	1081;1350;2635;6969;7410;8085;9427;13744;14282;15397;16435;17573;18821;21757;21905;22877	True;True;True;True;True;True;True;True;True;True;True;True;True;True;True;True	1134;1416;2801;7373;7832;8541;9962;14528;15087;16480;17583;18779;20168;23277;23431;24464	19313;19314;19315;19316;19317;19318;19319;23155;23156;23157;23158;23159;23160;23161;23162;23163;45148;45149;45150;45151;45152;45153;45154;45155;45156;45157;45158;45159;45160;102702;102703;102704;102705;102706;102707;102708;102709;109233;109234;109235;117762;117763;117764;135653;135654;135655;135656;135657;135658;200588;200589;200590;200591;200592;200593;200594;200595;209107;209108;209109;209110;2…	27666;27667;27668;27669;27670;27671;27672;33066;33067;33068;33069;33070;33071;33072;33073;33074;33075;33076;33077;33078;33079;33080;33081;64317;64318;64319;64320;64321;64322;64323;64324;64325;64326;64327;64328;64329;64330;64331;145290;145291;145292;145293;145294;145295;145296;145297;145298;145299;145300;145301;145302;154450;154451;154452;166596;166597;166598;192721;192722;192723;192724;192725;192…	27666;33072;64322;145290;154450;166598;192728;286345;298252;322055;343661;361511;386413;447710;451268;473296			-1	1365	C498_05633;HVO_2069	ADE04221;ELY33663	ADE04221;ELY33663						D4GU82_HALVD				Color2 [DarkGray]	1	4							cell part;integral to membrane;intrinsic to membrane;membrane part		cell part		MMPL		Completeproteome;Referenceproteome
1.07394	2.22271	D4GRV5	D4GRV5	HVO_0414	HVO_0414	arCOG01003	COG00006	E	peptidase M24 family protein	2570;3282;8455;13447;13448;19798;20888;21402;22550;22768	True;True;True;True;True;True;True;True;True;True	2732;3482;8928;14211;14212;21202;22364;22907;24117;24346	43603;43604;52988;52989;52990;52991;122178;122179;122180;122181;197307;197308;197309;283760;283761;283762;283763;301245;301246;301247;301248;301249;301250;301251;301252;308892;308893;326966;326967;326968;326969;329937;329938	62216;62217;75342;75343;75344;75345;172979;172980;172981;172982;281508;281509;281510;404310;404311;404312;404313;429434;429435;429436;429437;429438;429439;429440;429441;429442;429443;429444;429445;429446;440456;440457;466018;466019;466020;466021;470281;470282	62217;75343;172981;281508;281510;404311;429444;440456;466018;470281			-1	274	C498_16633;HVO_0414	ADE02777;ELY25748	ADE02777;ELY25748						D4GRV5_HALVD				Color2 [DarkGray]	1	4						catalytic activity;aminopeptidase activity;exopeptidase activity;hydrolase activity;peptidase activity;peptidase activity, acting on L-amino acid peptides					Peptidase_M24		Aminopeptidase;Completeproteome;Hydrolase;Protease;Referenceproteome
1.57418	2.18189	D4GVW6	D4GVW6	HVO_2250	HVO_2250	arCOG00030	COG00503	F	purine phosphoribosyltransferase (adenine phosphoribosyltransferase, xanthine-guanine phosphoribosyltransferase)	99;7260;7335;12074;12728;12729	True;True;True;True;True;True	105;7674;7751;12772;13451;13452	2376;2377;2378;2379;107521;107522;107523;107524;107525;107526;107527;107528;107529;107530;107531;107532;108289;108290;177620;185866;185867;185868;185869;185870;185871;185872;185873;185874;185875;185876;185877;185878;185879;185880;185881;185882;185883;185884	3464;3465;3466;3467;152021;152022;152023;152024;152025;152026;152027;152028;152029;152030;152031;152032;152033;152034;152035;152036;152037;152038;153085;153086;253634;265268;265269;265270;265271;265272;265273;265274;265275;265276;265277;265278;265279;265280;265281;265282;265283;265284;265285;265286;265287;265288;265289	3464;152025;153085;253634;265272;265280			-1	1459	HVO_2250	ADE04456	ADE04456			HVO_2250			HPRL2_HALVD		2.4.2.-		Color2 [DarkGray]	1	4					biosynthetic process;cellular biosynthetic process;cellular metabolic compound salvage;cellular metabolic process;cellular nitrogen compound biosynthetic process;cellular nitrogen compound metabolic process;cellular process;heterocycle biosynthetic process;heterocycle metabolic process;metabolic process;nitrogen compound metabolic process;nucleobase-containing compound biosynthetic process;nucleo…	catalytic activity;transferase activity		biosynthetic process;cellular metabolic compound salvage;cellular metabolic process;cellular nitrogen compound metabolic process;cellular process;heterocycle metabolic process;metabolic process;nitrogen compound metabolic process;nucleobase-containing compound metabolic process;nucleobase-containing small molecule metabolic process;nucleoside metabolic process;primary metabolic process;purine-con…		Purine metabolism	Pribosyltran		Completeproteome;Purinesalvage;Referenceproteome;Transferase		GO:0006139;GO:0006166;GO:0006807;GO:0008152;GO:0009058;GO:0009116;GO:0009119;GO:0009163;GO:0009987;GO:0018130;GO:0034641;GO:0034654;GO:0042278;GO:0042451;GO:0042455;GO:0043094;GO:0043101;GO:0043174;GO:0044237;GO:0044238;GO:0044249;GO:0044271;GO:0044281;GO:0046128;GO:0046129;GO:0046483;GO:0055086;GO:0072521;GO:0072522
1.35696	2.10693	D4GX79	D4GX79	HVO_1264	HVO_1264	arCOG04619	COG03428	S	DUF304 domain protein	373;1069;16209;16210	True;True;True;True	388;1121;17340;17341	5917;5918;5919;5920;5921;5922;5923;19177;19178;19179;19180;19181;19182;238469;238470;238471;238472;238473;238474;238475;238476;238477;238478;238479;238480;238481;238482	8388;8389;8390;8391;8392;8393;8394;27477;27478;27479;27480;27481;27482;27483;27484;338877;338878;338879;338880;338881;338882;338883;338884;338885;338886;338887;338888;338889;338890;338891;338892;338893;338894	8389;27478;338888;338893			-1	835	C498_12423;HVO_1264	ADE03910;ELY28050	ADE03910;ELY28050						D4GX79_HALVD				Color2 [DarkGray]	1	4											bPH_2		Completeproteome;Referenceproteome
2.2958	2.10638	D4GU62	D4GU62	HVO_2048	HVO_2048	arCOG01403	COG00438	M	low-salt glycan biosynthesis hexosyltransferase Agl9	4313;5538;6087;13263;17894;18776;19010;20042;23477;23651;24061	True;True;True;True;True;True;True;True;True;True;True	4568;5864;6443;14020;19147;20119;20379;21456;25090;25269;25704	66454;83393;90324;193672;193673;193674;193675;193676;259167;259168;271141;271142;273718;273719;273720;273721;287486;287487;287488;343812;345700;345701;345702;345703;345704;350472;350473;350474	94240;117939;127806;276397;276398;276399;276400;276401;276402;276403;368269;368270;385583;385584;389226;389227;389228;389229;389230;409503;409504;409505;489564;492260;492261;492262;492263;492264;499128;499129;499130;499131	94240;117939;127806;276402;368269;385584;389229;409503;489564;492262;499130			-1	1347	C498_05531;HVO_2048	ADE05081;ELY34564	ADE05081;ELY34564			agl9			AGL9_HALVD		2.4.1.-		Color2 [DarkGray]	1	4					carbohydrate metabolic process;cellular carbohydrate metabolic process;cellular component organization;cellular component organization or biogenesis;cellular macromolecule metabolic process;cellular metabolic process;cellular process;cellular protein metabolic process;external encapsulating structure organization;glycosylation;macromolecule glycosylation;macromolecule metabolic process;macromolec…	catalytic activity;transferase activity;transferase activity, transferring glycosyl groups		carbohydrate metabolic process;cellular component organization;cellular metabolic process;cellular process;external encapsulating structure organization;macromolecule metabolic process;macromolecule modification;metabolic process;primary metabolic process;protein glycosylation;protein metabolic process;protein modification process			Glyco_transf_4;Glycos_transf_1		Completeproteome;Glycosyltransferase;Referenceproteome;Transferase		GO:0005975;GO:0006464;GO:0006486;GO:0008152;GO:0009987;GO:0016043;GO:0019538;GO:0043170;GO:0043412;GO:0043413;GO:0044237;GO:0044238;GO:0044260;GO:0044262;GO:0044267;GO:0045229;GO:0045232;GO:0070085;GO:0071840
1.65373	1.99299	D4GVY7	D4GVY7	HVO_2271	HVO_2271	arCOG02626	COG00732	V	type I site-specific deoxyribonuclease subunit RmeS	998;2342;2343;5720;7887;7888;10507;10686;11385;12087;12851;15089;15485;16825;17686;20350;20351;20452;22086;22799;24106	True;True;True;True;True;True;True;True;True;True;True;True;True;True;True;True;True;True;True;True;True	1045;2488;2489;6052;8331;8332;11108;11303;12051;12785;13579;16120;16573;17995;18907;21784;21785;21895;23614;24379;25751	18032;18033;18034;18035;18036;18037;18038;18039;18040;18041;40432;40433;40434;40435;40436;40437;40438;40439;40440;40441;85605;85606;85607;85608;85609;85610;85611;85612;114651;114652;114653;114654;114655;114656;114657;114658;114659;114660;150587;150588;150589;150590;150591;150592;153118;153119;165919;177714;177715;177716;177717;187725;187726;187727;187728;187729;187730;187731;187732;223430;223431;…	25771;25772;25773;25774;25775;25776;25777;25778;25779;25780;25781;25782;57677;57678;57679;57680;57681;57682;57683;57684;57685;57686;57687;121087;121088;121089;121090;121091;121092;121093;121094;121095;121096;162201;162202;162203;162204;162205;162206;162207;162208;162209;162210;162211;162212;162213;162214;213742;213743;213744;213745;213746;213747;217460;217461;236700;253763;253764;253765;253766;26…	25777;57680;57683;121094;162201;162206;213745;217461;236700;253766;267758;317278;324048;351135;363220;415563;415568;417707;454165;470816;499810			-1	1471	HVO_2271	ADE04051	ADE04051			rmeS			D4GVY7_HALVD		3.1.21.3		Color2 [DarkGray]	1	4					cellular macromolecule metabolic process;cellular metabolic process;cellular nitrogen compound metabolic process;cellular process;DNA metabolic process;DNA modification;macromolecule metabolic process;macromolecule modification;metabolic process;nitrogen compound metabolic process;nucleic acid metabolic process;nucleobase-containing compound metabolic process;primary metabolic process	nucleic acid binding;binding;catalytic activity;deoxyribonuclease activity;DNA binding;endodeoxyribonuclease activity;endodeoxyribonuclease activity, producing 5'-phosphomonoesters;endonuclease activity;endonuclease activity, active with either ribo- or deoxyribonucleic acids and producing 5'-phosphomonoesters;hydrolase activity;hydrolase activity, acting on ester bonds;nuclease activity;restrict…		cellular metabolic process;cellular nitrogen compound metabolic process;cellular process;DNA metabolic process;DNA modification;macromolecule metabolic process;macromolecule modification;metabolic process;nitrogen compound metabolic process;nucleobase-containing compound metabolic process;primary metabolic process			Methylase_S		Completeproteome;Hydrolase;Referenceproteome		GO:0006139;GO:0006259;GO:0006304;GO:0006807;GO:0008152;GO:0009987;GO:0034641;GO:0043170;GO:0043412;GO:0044237;GO:0044238;GO:0044260;GO:0090304
0.428303	1.90382	P18285	P18285	HVO_0788	HVO_0788	arCOG01433	COG00133	E	tryptophan synthase beta subunit	3576;3715;3849;4854;5132;5393;7729;8477;11089;13510;13612;13618;22835;24142	True;True;True;True;True;True;True;True;True;True;True;True;True;True	3787;3935;4075;5139;5437;5712;8164;8952;11724;14277;14392;14398;24419;25788;25789	56228;56229;56230;56231;56232;56233;56234;56235;57650;57651;57652;57653;57654;57655;57656;57657;57658;59041;59042;73620;73621;73622;73623;73624;73625;73626;78400;82116;82117;82118;82119;82120;82121;82122;112847;112848;112849;112850;122490;122491;160706;160707;160708;197903;197904;197905;197906;199051;199052;199053;199054;199055;199122;199123;199124;199125;199126;199127;199128;199129;199130;199131…	79822;79823;79824;79825;79826;79827;79828;79829;79830;81691;81692;81693;81694;81695;81696;81697;81698;81699;81700;81701;81702;81703;81704;81705;81706;83557;83558;104193;104194;104195;104196;104197;104198;104199;110966;116234;116235;116236;116237;116238;116239;116240;159649;159650;159651;159652;159653;159654;173403;173404;173405;229128;229129;229130;282359;282360;282361;282362;284020;284021;284022…	79825;81702;83558;104193;110966;116236;159652;173405;229130;282360;284020;284148;472038;500199	406	42	-1	517	HVO_0788	ADE02680	ADE02680			trpB			TRPB_HALVD		4.2.1.20		Color2 [DarkGray]	1	4						carbon-oxygen lyase activity;catalytic activity;hydro-lyase activity;lyase activity;tryptophan synthase activity				Glycine, serine and threonine metabolism;Phenylalanine, tyrosine and tryptophan biosynthesis	PALP		Amino-acidbiosynthesis;Aromaticaminoacidbiosynthesis;Completeproteome;Lyase;Pyridoxalphosphate;Referenceproteome;Tryptophanbiosynthesis
0.496531	1.842	D4GV75	D4GV75	HVO_0968	HVO_0968	arCOG01547,arCOG01548	COG03261,COG00649	C	NADH dehydrogenase-like complex subunit CD	2861;4431;6375;8626;9559;9560;10344;13018;13019;16069	False;True;True;False;False;False;False;False;False;True	3044;3045;4690;6745;9107;10101;10102;10936;13759;13760;17196	48201;48202;48203;48204;48205;48206;48207;48208;48209;48210;48211;48212;48213;48214;48215;48216;48217;48218;48219;48220;48221;48222;48223;48224;48225;48226;48227;48228;48229;48230;48231;48232;67641;67642;67643;67644;67645;67646;67647;67648;67649;93824;93825;93826;93827;93828;93829;93830;93831;93832;93833;93834;93835;93836;93837;93838;93839;93840;93841;93842;93843;93844;93845;93846;93847;93848;938…	68634;68635;68636;68637;68638;68639;68640;68641;68642;68643;68644;68645;68646;68647;68648;68649;68650;68651;68652;68653;68654;68655;68656;68657;68658;68659;68660;68661;68662;68663;68664;68665;68666;68667;68668;68669;68670;68671;68672;68673;68674;68675;68676;68677;68678;68679;68680;68681;68682;68683;68684;68685;95879;95880;95881;95882;95883;95884;95885;95886;95887;95888;95889;95890;132880;132881;1…	68657;95881;132905;175990;195583;195610;210650;270893;270906;337298	511	236	-1	632	HVO_0968	ADE04960	ADE04960			ndhG			D4GV75_HALVD		1.6.99.5		Color2 [DarkGray]	1	4						nucleotide binding;binding;catalytic activity;coenzyme binding;cofactor binding;NAD binding;NADH dehydrogenase (quinone) activity;NADH dehydrogenase (ubiquinone) activity;NADH dehydrogenase activity;oxidoreductase activity;oxidoreductase activity, acting on NADH or NADPH;oxidoreductase activity, acting on NADH or NADPH, quinone or similar compound as acceptor;quinone binding				Oxidative phosphorylation	Complex1_30kDa;Complex1_49kDa		Completeproteome;Oxidoreductase;Referenceproteome
0.611364	1.80533	D4GXS4	D4GXS4	HVO_2914	HVO_2914	arCOG07569		S	conserved hypothetical protein	3541;4661;5430;19790;21326	True;True;True;True;True	3751;4932;5750;21193;22826	55843;55844;70151;70152;82397;82398;82399;82400;82401;82402;82403;82404;82405;82406;82407;82408;82409;82410;82411;82412;82413;82414;82415;283638;283639;283640;283641;283642;283643;283644;283645;283646;283647;283648;308056;308057;308058;308059;308060;308061;308062;308063;308064;308065;308066;308067;308068	79300;79301;99476;99477;116597;116598;116599;116600;116601;116602;116603;116604;116605;116606;116607;116608;116609;116610;116611;116612;116613;116614;116615;116616;116617;116618;116619;116620;116621;404132;404133;404134;404135;404136;404137;404138;404139;404140;404141;404142;404143;404144;404145;404146;404147;404148;404149;404150;404151;439300;439301;439302;439303;439304;439305;439306;439307;4393…	79301;99477;116615;404150;439303			-1	1881	C498_17760;HVO_2914	ADE04151;ELY24525	ADE04151;ELY24525						D4GXS4_HALVD				Color2 [DarkGray]	1	4													Completeproteome;Referenceproteome
0.947813	1.80431	D4GUC4	D4GUC4	HVO_0810	HVO_0810	arCOG03118	COG01238	S	conserved hypothetical protein	13724	TRUE	14508	200379;200380	286071;286072	286071			-1	536	C498_14683;HVO_0810	ADE02865;ELY26327	ADE02865;ELY26327						D4GUC4_HALVD				Color2 [DarkGray]	1	4													Completeproteome;Referenceproteome
0.538609	1.77963	D4GS65	D4GS65	HVO_0532	HVO_0532	arCOG00159	COG00395	G	ABC-type transport system permease protein (probable substrate sugar)	12535;20321	True;True	13252;21751	183323;183324;183325;183326;183327;291297;291298;291299;291300	261693;261694;261695;261696;261697;415037;415038;415039;415040;415041	261694;415041			-1	348	C498_16064;HVO_0532	ADE04951;ELY26043	ADE04951;ELY26043			tsgC1			D4GS65_HALVD				Color2 [DarkGray]	1	4					establishment of localization;transport		cell part;integral to membrane;intrinsic to membrane;membrane;membrane part;plasma membrane	establishment of localization;transport	cell part;membrane;plasma membrane		BPD_transp_1		Completeproteome;Membrane;Referenceproteome;Transmembrane;Transport		GO:0006810;GO:0051234
1.44811	1.75772	D4GWV5	D4GWV5	HVO_2767	HVO_2767	arCOG00792	COG01112	L	ATP-dependent DNA helicase Dna2	832;1084;1689;2063;2462;2463;4050;4101;4102;5680;6623;7065;9148;11374;12388;13535;13941;15347;15811;16945;17981;18061;18297;19764;21959;22300	True;True;True;True;True;True;True;True;True;True;True;True;True;True;True;True;True;True;True;True;True;True;True;True;True;True	874;1137;1776;2189;2615;2616;4284;4336;4337;6011;7017;7473;9661;12039;13099;14302;14732;16426;16923;18117;19244;19327;19580;21166;23487;23844	15253;15254;15255;15256;15257;15258;15259;19358;19359;19360;29658;34962;34963;41857;41858;41859;41860;61751;63554;63555;63556;63557;63558;63559;85201;85202;85203;98443;98444;98445;98446;104612;104613;131474;131475;131476;131477;131478;165791;181505;181506;181507;181508;181509;181510;181511;198085;198086;198087;203774;203775;203776;203777;226208;226209;226210;226211;226212;226213;226214;234194;248…	21733;21734;21735;21736;21737;21738;21739;21740;27725;27726;27727;42366;49968;49969;59778;59779;59780;59781;87571;89916;89917;89918;89919;89920;89921;89922;89923;120532;120533;120534;139303;139304;139305;139306;139307;139308;139309;139310;139311;147992;147993;186366;186367;186368;186369;186370;236515;259098;259099;259100;259101;259102;259103;259104;282619;282620;282621;290917;290918;290919;290920…	21733;27725;42366;49968;59778;59780;87571;89916;89920;120532;139311;147993;186366;236515;259103;282620;290918;321126;332822;352591;369618;371536;376470;403748;451985;460774			-1	1789	C498_09124;HVO_2767	ADE04881;ELY32359	ADE04881;ELY32359			dna2			D4GWV5_HALVD		3.6.4.12		Color2 [DarkGray]	1	4						catalytic activity;helicase activity;hydrolase activity;hydrolase activity, acting on acid anhydrides;hydrolase activity, acting on acid anhydrides, in phosphorus-containing anhydrides;nucleoside-triphosphatase activity;pyrophosphatase activity					Dna2	BENPORATH_CYCLING_GENES;BENPORATH_ES_1;BERENJENO_TRANSFORMED_BY_RHOA_UP;BOSCO_TH1_CYTOTOXIC_MODULE;BUYTAERT_PHOTODYNAMIC_THERAPY_STRESS_DN;CHEN_METABOLIC_SYNDROM_NETWORK;chr10q21;DODD_NASOPHARYNGEAL_CARCINOMA_DN;DUTERTRE_ESTRADIOL_RESPONSE_24HR_UP;E2F1_UP.V1_UP;GOBERT_OLIGODENDROCYTE_DIFFERENTIATION_UP;GOLDRATH_ANTIGEN_RESPONSE;GOLDRATH_EFF_VS_MEMORY_CD8_TCELL_UP;GRAESSMANN_APOPTOSIS_BY_DOXORUBIC…	ATP-binding;Completeproteome;Helicase;Hydrolase;Nucleotide-binding;Referenceproteome
3.27546	1.75196	D4GU60	D4GU60	HVO_2046	HVO_2046	arCOG02785	COG03119	P	low-salt glycan biosynthesis sulfotransferase Agl7	4900;5974;6311;6336;7758;8668;12188;12788;13708;14551;18944;19988;23439;23622;23993	True;True;True;True;True;True;True;True;True;True;True;True;True;True;True	5188;6324;6676;6704;8195;9151;12889;13511;14492;15386;20308;21401;25050;25240;25635	74167;74168;74169;74170;74171;74172;88847;88848;88849;88850;88851;88852;88853;88854;88855;92973;92974;92975;92976;92977;92978;92979;92980;92981;92982;93346;93347;93348;93349;113106;113107;113108;124890;124891;124892;124893;124894;124895;124896;124897;178920;186920;186921;186922;186923;186924;200236;200237;213331;272966;272967;272968;272969;272970;286129;286130;343416;343417;343418;345401;349615	104931;104932;104933;104934;104935;104936;125714;125715;125716;125717;125718;125719;125720;125721;125722;125723;131677;131678;131679;131680;131681;131682;131683;131684;131685;131686;131687;131688;132211;132212;132213;132214;159986;159987;159988;176842;176843;176844;176845;176846;176847;176848;176849;176850;176851;176852;176853;176854;176855;176856;176857;255439;266572;266573;266574;266575;266576;…	104936;125721;131678;132213;159987;176843;255439;266572;285826;303838;388197;407626;488997;491808;497995			-1	1345	C498_05521;HVO_2046	ADE02348;ELY34562	ADE02348;ELY34562			agl7			AGL7_HALVD		3.1.6.-		Color2 [DarkGray]	1	4					carbohydrate metabolic process;cellular carbohydrate metabolic process;cellular component organization;cellular component organization or biogenesis;cellular macromolecule metabolic process;cellular metabolic process;cellular process;cellular protein metabolic process;external encapsulating structure organization;glycosylation;macromolecule glycosylation;macromolecule metabolic process;macromolec…	catalytic activity;binding;cation binding;hydrolase activity;hydrolase activity, acting on ester bonds;ion binding;metal ion binding;sulfuric ester hydrolase activity		carbohydrate metabolic process;cellular component organization;cellular metabolic process;cellular process;external encapsulating structure organization;macromolecule metabolic process;macromolecule modification;metabolic process;primary metabolic process;protein glycosylation;protein metabolic process;protein modification process			Sulfatase		Calcium;Completeproteome;Hydrolase;Metal-binding;Referenceproteome		GO:0005975;GO:0006464;GO:0006486;GO:0008152;GO:0009987;GO:0016043;GO:0019538;GO:0043170;GO:0043412;GO:0043413;GO:0044237;GO:0044238;GO:0044260;GO:0044262;GO:0044267;GO:0045229;GO:0045232;GO:0070085;GO:0071840
0.418504	1.7207	D4GU40	D4GU40	HVO_2027	HVO_2027	arCOG03070	COG02259	S	DoxX domain protein	1648;9849;10628;13709;14320;15653	True;True;True;True;True;True	1734;10406;11240;14493;15125;16750	29023;29024;29025;29026;29027;29028;29029;29030;29031;29032;29033;29034;29035;29036;29037;29038;29039;141634;141635;141636;141637;141638;141639;152573;152574;152575;152576;152577;152578;152579;152580;152581;152582;152583;152584;152585;152586;200238;210458;210459;210460;210461;210462;210463;210464;210465;210466;210467;210468;210469;231197;231198;231199;231200;231201;231202;231203;231204;231205	41403;41404;41405;41406;41407;41408;41409;41410;41411;41412;41413;41414;41415;41416;41417;41418;41419;41420;41421;41422;41423;41424;41425;41426;201089;201090;201091;201092;201093;201094;201095;201096;201097;201098;201099;216664;216665;216666;216667;216668;216669;216670;216671;216672;216673;216674;216675;216676;216677;216678;216679;216680;216681;216682;216683;216684;216685;216686;216687;216688;285…	41404;201093;216666;285828;299938;328295			-1	1335	C498_05421;HVO_2027	ADE04986;ELY34542	ADE04986;ELY34542						D4GU40_HALVD				Color2 [DarkGray]	1	4											DoxX		Completeproteome;Referenceproteome
1.60741	1.69851	D4GZA6	D4GZA6	HVO_0162	HVO_0162	arCOG01334	COG00501	O	peptidase M48 family protein	338;465;2197;3054;13814;13930	True;True;True;True;True;True	353;482;2329;3243;14601;14721	5116;5117;5118;5119;5120;5121;5122;5123;5124;5125;7040;37526;37527;50262;50263;50264;50265;201992;201993;203551;203552;203553;203554;203555;203556;203557;203558;203559	7326;7327;7328;7329;7330;7331;7332;7333;7334;7335;7336;9969;53559;53560;71536;71537;71538;71539;288269;288270;290606;290607;290608;290609;290610;290611;290612;290613;290614;290615;290616;290617;290618	7333;9969;53559;71537;288270;290606			-1	124	HVO_0162	ADE04878	ADE04878			HVO_0162			D4GZA6_HALVD				Color2 [DarkGray]	1	4													Completeproteome;Referenceproteome
1.56638	1.67667	D4GY13	D4GY13	HVO_1424	HVO_1424				conserved hypothetical protein	1528;4557;4674;4675;8864;8981;8982;13155;13687;17081;17935;21325	True;True;True;True;True;True;True;True;True;True;True;True	1606;4820;4947;4948;9358;9481;9482;13900;14471;18257;19188;22825	27113;68937;68938;68939;68940;68941;68942;68943;68944;68945;68946;68947;68948;70446;70447;70448;70449;70450;70451;70452;127318;127319;127320;127321;128616;128617;128618;128619;128620;128621;128622;128623;128624;128625;191554;191555;191556;191557;200025;200026;200027;200028;200029;200030;200031;200032;200033;249327;259649;308051;308052;308053;308054;308055	38678;38679;97711;97712;97713;97714;97715;97716;97717;97718;97719;97720;97721;97722;97723;97724;97725;97726;97727;97728;97729;97730;97731;99917;99918;99919;99920;99921;99922;99923;99924;180317;180318;180319;180320;182299;182300;182301;182302;182303;182304;182305;182306;182307;182308;182309;273186;273187;273188;273189;285514;285515;285516;285517;285518;285519;285520;285521;285522;285523;285524;285…	38679;97711;99918;99923;180317;182304;182308;273189;285520;354098;368941;439295			-1	945	HVO_1424	ADE02329	ADE02329			HVO_1424			D4GY13_HALVD				Color2 [DarkGray]	1	4													Completeproteome;Referenceproteome
0.440381	1.67665	D4GWC8	D4GWC8	HVO_1162	HVO_1162	arCOG02694	COG01826	U	Sec-independent protein translocase subunit TatAt	5498;9499;18801	True;True;True	5822;10039;20147	83040;136676;136677;136678;136679;136680;136681;136682;136683;136684;136685;136686;136687;136688;136689;136690;136691;136692;136693;136694;136695;136696;136697;136698;136699;136700;136701;136702;136703;136704;136705;136706;136707;136708;136709;136710;136711;136712;136713;136714;136715;136716;136717;136718;136719;136720;136721;136722;136723;136724;136725;136726;271459;271460;271461;271462;271463;2…	117497;194180;194181;194182;194183;194184;194185;194186;194187;194188;194189;194190;194191;194192;194193;194194;194195;194196;194197;194198;194199;194200;194201;194202;194203;194204;194205;194206;194207;194208;194209;194210;194211;194212;194213;194214;194215;194216;194217;194218;194219;194220;194221;194222;194223;194224;194225;194226;194227;194228;194229;194230;194231;194232;194233;194234;386032;…	117497;194221;386042			-1	776	HVO_1162	ADE03400	ADE03400			tatAt			TATAT_HALVD				Color2 [DarkGray]	1	4					cellular process;establishment of localization;establishment of localization in cell;establishment of protein localization;protein secretion;protein transmembrane transport;protein transport;protein transport by the Tat complex;secretion;secretion by cell;transmembrane transport;transport	macromolecule transmembrane transporter activity;protein transmembrane transporter activity;protein transporter activity;substrate-specific transmembrane transporter activity;substrate-specific transporter activity;transmembrane transporter activity;transporter activity	cell part;cytoplasm;integral to membrane;integral to plasma membrane;intracellular part;intrinsic to membrane;intrinsic to plasma membrane;macromolecular complex;membrane part;plasma membrane part;protein complex;TAT protein transport complex	cellular process;establishment of localization;protein transport;secretion;transmembrane transport;transport	cell part;cytoplasm;macromolecular complex;protein complex	Bacterial secretion system;Protein export	MttA_Hcf106		Cellmembrane;Completeproteome;Cytoplasm;Membrane;Proteintransport;Referenceproteome;Translocation;Transmembrane;Transmembranehelix;Transport		GO:0006810;GO:0009306;GO:0009987;GO:0015031;GO:0032940;GO:0043953;GO:0045184;GO:0046903;GO:0051234;GO:0051649;GO:0055085;GO:0071806
1.19637	1.60768	D4GVR5	D4GVR5	HVO_2694	HVO_2694	arCOG00157	COG01175	G	ABC-type transport system permease protein (probable substrate sugar)	2284;2285;12975;18482	True;True;True;True	2425;2426;13709;19782	39896;39897;39898;39899;39900;39901;39902;39903;39904;39905;39906;189221;189222;189223;189224;189225;189226;267413	56905;56906;56907;56908;56909;56910;56911;56912;56913;56914;56915;56916;56917;56918;56919;269865;269866;269867;269868;269869;269870;380106	56911;56913;269866;380106			-1	1735	HVO_2694	ADE04124	ADE04124			tsgB3			D4GVR5_HALVD				Color2 [DarkGray]	1	4					establishment of localization;transport		cell part;integral to membrane;intrinsic to membrane;membrane;membrane part;plasma membrane	establishment of localization;transport	cell part;membrane;plasma membrane		BPD_transp_1		Completeproteome;Membrane;Referenceproteome;Transmembrane;Transport		GO:0006810;GO:0051234
0.859191	1.53775	D4GV46	D4GV46	HVO_2670	HVO_2670				FAD-dependent oxidoreductase (GlcD/DLD_GlcF/GlpC domain fusion protein)	384;1442;12291;19262	True;True;True;True	400;1518;12996;20642	6022;6023;25244;25245;25246;180297;180298;180299;180300;276899	8560;8561;36159;36160;36161;257368;257369;257370;257371;394112	8560;36160;257368;394112			-1	1720	HVO_2670	ADE05048	ADE05048			HVO_2670			D4GV46_HALVD				Color2 [DarkGray]	1	4						catalytic activity;binding;coenzyme binding;cofactor binding;flavin adenine dinucleotide binding;iron-sulfur cluster binding;metal cluster binding;oxidoreductase activity;oxidoreductase activity, acting on CH-OH group of donors;oxidoreductase activity, acting on the CH-OH group of donors, NAD or NADP as acceptor;UDP-N-acetylmuramate dehydrogenase activity					CCG;FAD_binding_4;FAD-oxidase_C		Completeproteome;Referenceproteome
0.551664	1.46643	D4H0F9	D4H0F9	HVO_C0077	HVO_C0077				sarcosine oxidase	7755;7957;9132;14114;18244;18649;18841;19391;20863;22139	True;True;True;True;True;True;True;True;True;True	8191;8410;9644;14912;19525;19976;20192;20777;22337;23671	113082;113083;113084;116104;131331;205765;205766;205767;205768;205769;205770;205771;205772;205773;205774;205775;205776;264127;269591;269592;269593;269594;269595;269596;269597;271903;278540;300986;319259;319260;319261	159959;159960;159961;164282;186140;293759;293760;293761;293762;293763;293764;293765;293766;293767;293768;293769;293770;375721;383295;383296;383297;383298;383299;383300;383301;383302;386679;396456;429067;455287;455288;455289	159961;164282;186140;293761;375721;383297;386679;396456;429067;455288			-1	2354	HVO_C0077	ADE05268	ADE05268			soxA2			D4H0F9_HALVD		1.5.3.1		Color2 [DarkGray]	1	4						catalytic activity;oxidoreductase activity;oxidoreductase activity, acting on the CH-NH group of donors;oxidoreductase activity, acting on the CH-NH group of donors, oxygen as acceptor;sarcosine oxidase activity					DAO		Completeproteome;Oxidoreductase;Plasmid;Referenceproteome
0.511148	1.45761	D4GZ34	D4GZ34	HVO_1605	HVO_1605	arCOG02009	COG01757	C	probable NhaC-type sodium/proton antiporter	5459;22268;22269	True;True;True	5780;23807;23808	82670;82671;82672;82673;82674;82675;323029;323030;323031;323032;323033;323034;323035;323036;323037;323038;323039;323040;323041;323042;323043;323044	116972;116973;116974;116975;116976;116977;460298;460299;460300;460301;460302;460303;460304;460305;460306;460307;460308;460309;460310;460311;460312;460313;460314;460315;460316;460317;460318;460319;460320;460321;460322	116977;460307;460317			-1	1084	C498_03390;HVO_1605	ADE03433;ELY35620	ADE03433;ELY35620						D4GZ34_HALVD				Color2 [DarkGray]	1	4							cell part;integral to membrane;intrinsic to membrane;membrane part		cell part		Na_H_antiporter		Completeproteome;Referenceproteome
0.622667	1.44682	D4GYZ6	D4GYZ6	HVO_1567	HVO_1567	arCOG00497	COG02220	R	beta-lactamase domain protein	3629;4844;4935;10110;10905;20828;21415	True;True;True;True;True;True;True	3842;5129;5226;10687;11533;22301;22920	56746;56747;56748;56749;56750;56751;73546;73547;74640;74641;145723;156552;156553;156554;156555;300434;300435;300436;300437;300438;300439;300440;300441;300442;300443;300444;300445;309030;309031;309032	80446;80447;80448;80449;80450;80451;80452;80453;80454;80455;104111;104112;105628;105629;105630;206907;222303;222304;222305;222306;428272;428273;428274;428275;428276;428277;428278;428279;428280;428281;428282;428283;428284;428285;428286;428287;428288;428289;428290;428291;428292;428293;440677;440678;440679	80450;104112;105629;206907;222306;428281;440677			-1	1051	HVO_1567	ADE02611	ADE02611			HVO_1567			D4GYZ6_HALVD				Color2 [DarkGray]	1	4													Completeproteome;Referenceproteome
0.993481	1.43951	D4GS43	D4GS43	HVO_0506	HVO_0506	arCOG02841	COG01132	V	ABC-type transport system ATP-binding/permease protein	119;1416;3076;4824;12790;15121;15263;21447	True;True;True;True;True;True;True;True	126;1488;3265;5108;13513;16160;16334;22955	2574;2575;24699;24700;24701;24702;50555;50556;50557;50558;50559;50560;50561;73279;73280;186927;186928;223749;225168;225169;225170;225171;225172;225173;225174;225175;225176;310172	3734;3735;35275;35276;35277;35278;71956;71957;71958;71959;71960;71961;71962;103781;103782;103783;266579;266580;317745;319631;319632;319633;319634;319635;319636;319637;319638;319639;319640;442240	3734;35278;71960;103781;266579;317745;319635;442240			-1	335	C498_16159;HVO_0506	ADE03789;ELY25899	ADE03789;ELY25899						D4GS43_HALVD				Color2 [DarkGray]	1	4						nucleotide binding;active transmembrane transporter activity;adenyl nucleotide binding;adenyl ribonucleotide binding;ATP binding;ATPase activity;ATPase activity, coupled;ATPase activity, coupled to movement of substances;ATPase activity, coupled to transmembrane movement of substances;binding;catalytic activity;hydrolase activity;hydrolase activity, acting on acid anhydrides;hydrolase activity, a…	cell part;integral to membrane;intrinsic to membrane;membrane part		cell part		ABC_membrane;ABC_tran		ATP-binding;Completeproteome;Nucleotide-binding;Referenceproteome
1.66641	1.43191	D4GV50	D4GV50	HVO_0948	HVO_0948	arCOG02053	COG00589	T	UspA domain protein	1772;2994;13908;15266;19880	True;True;True;True;True	1862;3180;14699;16338;21287	31021;49599;49600;49601;49602;49603;49604;203252;203253;203254;203255;225214;225215;225216;225217;284952;284953;284954;284955;284956;284957;284958;284959	44325;70559;70560;70561;70562;70563;70564;70565;290149;290150;290151;290152;319701;319702;319703;319704;406015;406016;406017;406018;406019;406020;406021;406022	44325;70561;290149;319702;406018			-1	621	C498_14036;HVO_0948	ADE05159;ELY27171	ADE05159;ELY27171						D4GV50_HALVD				Color2 [DarkGray]	1	4					response to stimulus;response to stress			response to stimulus;response to stress			Usp		Completeproteome;Referenceproteome		GO:0006950;GO:0050896
3.07444	1.42325	D4GP73	D4GP73	HVO_B0071	HVO_B0071				oxidoreductase (homolog to zinc-containing alcohol dehydrogenase)	6207;8942;9011;9436;10845;11093;11861;15650;15922;15998;18397;20777;20778;20779;22287;22347;22348;22893;23560	True;True;True;True;True;True;True;True;True;True;True;True;True;True;True;True;True;True;True	6566;9442;9516;9971;11471;11728;12547;16746;17047;17123;19690;22246;22247;22248;22249;23830;23896;23897;24480;25175	91654;91655;91656;91657;91658;91659;91660;91661;91662;91663;91664;91665;91666;91667;128233;128234;128235;128236;128237;128238;128239;128240;128241;128242;129029;129030;129031;129032;129033;129034;129035;129036;129037;135747;135748;135749;135750;135751;135752;135753;135754;135755;135756;135757;135758;135759;135760;135761;155445;155446;155447;155448;155449;155450;155451;155452;155453;155454;155455;…	129654;129655;129656;129657;129658;129659;129660;129661;129662;129663;129664;129665;129666;129667;129668;129669;129670;129671;129672;129673;129674;129675;129676;129677;129678;181771;181772;181773;181774;181775;181776;181777;181778;181779;181780;181781;181782;181783;181784;181785;182907;182908;182909;182910;182911;182912;182913;182914;182915;182916;182917;192869;192870;192871;192872;192873;192874;…	129661;181783;182915;192884;220795;229732;248075;328246;335558;336376;378906;426302;426329;426347;460569;461987;461990;473574;490734	1479	335	-1	2217	C498_01405;HVO_B0071	ADE01304;ELY36761	ADE01304;ELY36761			adh2			D4GP73_HALVD		1.1.1.1		Color2 [DarkGray]	1	4						catalytic activity;alcohol dehydrogenase (NAD) activity;binding;cation binding;ion binding;metal ion binding;oxidoreductase activity;oxidoreductase activity, acting on CH-OH group of donors;oxidoreductase activity, acting on the CH-OH group of donors, NAD or NADP as acceptor;transition metal ion binding;zinc ion binding					ADH_N;ADH_zinc_N		Completeproteome;Metal-binding;Oxidoreductase;Plasmid;Referenceproteome;Zinc
0.452859	1.42148	D4GRP6	D4GRP6	HVO_A0586	HVO_A0586				sugar nucleotidyltransferase	806;6988;6989;8639;8921;10105;11357;12539;18045;18166;23823	True;True;True;True;True;True;True;True;True;True;True	845;7392;7393;9120;9421;10681;12021;13256;19310;19442;25451	15006;102914;102915;102916;102917;102918;102919;102920;102921;102922;102923;102924;124681;127964;145182;165601;165602;165603;165604;165605;165606;165607;165608;165609;165610;183348;183349;183350;261013;261014;261015;261016;262914;262915;262916;262917;262918;262919;347535;347536;347537;347538	21385;145611;145612;145613;145614;145615;145616;145617;145618;145619;145620;145621;145622;145623;176561;181343;206235;236249;236250;236251;236252;236253;236254;236255;236256;236257;236258;236259;261723;261724;261725;370960;370961;370962;370963;370964;373964;373965;373966;373967;373968;373969;373970;494901;494902;494903;494904;494905	21385;145614;145621;176561;181343;206235;236257;261724;370963;373965;494905			-1	2151	C498_00740;HVO_A0586	ADE02246;ELY37366	ADE02246;ELY37366			graD3			D4GRP6_HALVD		2.7.7.-		Color2 [DarkGray]	1	4					biosynthetic process;metabolic process	catalytic activity;acetyltransferase activity;glucosamine-1-phosphate N-acetyltransferase activity;N-acetyltransferase activity;N-acyltransferase activity;nucleotidyltransferase activity;transferase activity;transferase activity, transferring acyl groups;transferase activity, transferring acyl groups other than amino-acyl groups;transferase activity, transferring phosphorus-containing groups;UDP-…		biosynthetic process;metabolic process		Amino sugar and nucleotide sugar metabolism	Hexapep;NTP_transferase		Completeproteome;Nucleotidyltransferase;Plasmid;Referenceproteome;Transferase		GO:0008152;GO:0009058
0.867104	1.41917	D4GVF8	D4GVF8	HVO_0981	HVO_0981	arCOG01546	COG01005	C	NADH dehydrogenase-like complex subunit H	8042;11035;11496;11893	True;True;True;True	8497;11668;12165;12580	117407;117408;117409;117410;117411;117412;117413;117414;117415;158714;158715;158716;158717;158718;158719;158720;158721;158722;158723;158724;158725;158726;158727;158728;158729;158730;158731;158732;158733;158734;158735;158736;158737;158738;158739;158740;158741;158742;158743;158744;158745;158746;158747;158748;158749;158750;158751;158752;158753;158754;158755;158756;167230;167231;167232;167233;167234;…	166111;166112;166113;166114;166115;166116;166117;166118;166119;225370;225371;225372;225373;225374;225375;225376;225377;225378;225379;225380;225381;225382;225383;225384;225385;225386;225387;225388;225389;225390;225391;225392;225393;225394;225395;225396;225397;225398;225399;225400;225401;225402;225403;225404;225405;225406;225407;225408;225409;225410;225411;225412;225413;225414;225415;225416;225417;…	166112;225415;238472;248595			-1	645	C498_13859;HVO_0981	ADE03017;ELY27633	ADE03017;ELY27633			nuoH			D4GVF8_HALVD		1.6.5.-		Color2 [DarkGray]	1	4						catalytic activity;oxidoreductase activity	cell part;membrane		cell part;membrane	Oxidative phosphorylation	NADHdh		Completeproteome;Oxidoreductase;Referenceproteome
0.411946	1.41626	D4GUM7	D4GUM7	HVO_2079	HVO_2079	arCOG02174	COG01033	R	RND superfamily permease	9572;11024;11328;12462;13804;16470;16834;16835;17048;18973;21492;22258;23693	True;True;True;True;True;True;True;True;True;True;True;True;True	10115;11657;11991;13178;14591;17620;18004;18005;18222;20339;23001;23796;25314	137871;137872;158627;158628;165381;182362;182363;201937;201938;242607;242608;242609;242610;242611;247250;247251;247252;248907;248908;273274;273275;273276;273277;273278;273279;273280;310664;310665;310666;310667;310668;310669;310670;322818;346099;346100	195880;195881;225260;225261;235954;260293;260294;288200;288201;344695;344696;344697;344698;344699;351208;351209;351210;353422;353423;388613;388614;388615;388616;388617;388618;388619;442955;442956;442957;442958;442959;442960;442961;442962;460043;492828;492829	195880;225261;235954;260293;288201;344695;351208;351210;353422;388614;442961;460043;492829			-1	1372	HVO_2079	ADE03752	ADE03752			HVO_2079			D4GUM7_HALVD				Color2 [DarkGray]	1	4							cell part;integral to membrane;intrinsic to membrane;membrane part		cell part		MMPL		Completeproteome;Referenceproteome
1.97955	1.39325	P18284	P18284	HVO_0789	HVO_0789	arCOG01086	COG00159	E	tryptophan synthase alpha subunit	160;2539;6176;8771;11587;11588;13092;14062;18343;23754	True;True;True;True;True;True;True;True;True;True	169;2699;6535;9257;12262;12263;13835;14858;19631;25378	3015;3016;3017;3018;3019;3020;3021;3022;3023;3024;3025;3026;3027;3028;3029;3030;3031;3032;3033;3034;3035;43060;43061;43062;43063;43064;43065;43066;43067;43068;43069;43070;43071;43072;43073;43074;43075;43076;43077;43078;43079;43080;91197;91198;91199;91200;91201;91202;91203;91204;91205;91206;91207;91208;91209;91210;91211;91212;91213;91214;125990;125991;125992;125993;125994;125995;125996;125997;1259…	4385;4386;4387;4388;4389;4390;4391;4392;4393;4394;4395;4396;4397;4398;4399;4400;4401;4402;4403;4404;4405;4406;4407;4408;4409;4410;4411;4412;4413;61454;61455;61456;61457;61458;61459;61460;61461;61462;61463;61464;61465;61466;61467;61468;61469;61470;61471;61472;61473;61474;129008;129009;129010;129011;129012;129013;129014;129015;129016;129017;129018;129019;129020;129021;129022;129023;129024;129025;12…	4390;61469;129023;178459;242752;242779;272285;292724;377183;493704	407	70	-1	518	HVO_0789	ADE05134	ADE05134			trpA			TRPA_HALVD		4.2.1.20		Color2 [DarkGray]	1	4						carbon-oxygen lyase activity;catalytic activity;hydro-lyase activity;lyase activity;tryptophan synthase activity				Glycine, serine and threonine metabolism;Phenylalanine, tyrosine and tryptophan biosynthesis	Trp_syntA		Amino-acidbiosynthesis;Aromaticaminoacidbiosynthesis;Completeproteome;Lyase;Referenceproteome;Tryptophanbiosynthesis
0.331418	1.37429	D4GW92	D4GW92	HVO_1138	HVO_1138	arCOG04650	COG01845	C	cox-type terminal oxidase subunit III	18875	TRUE	20230	272221;272222;272223;272224;272225;272226;272227;272228	387126;387127;387128;387129;387130;387131;387132;387133;387134	387131			-1	762	C498_13053;HVO_1138	ADE02357;ELY28172	ADE02357;ELY28172			coxC			D4GW92_HALVD		1.9.3.-		Color2 [DarkGray]	1	4					aerobic electron transport chain;aerobic respiration;cellular metabolic process;cellular process;cellular respiration;electron transport chain;energy derivation by oxidation of organic compounds;generation of precursor metabolites and energy;metabolic process;oxidation-reduction process;respiratory electron transport chain	catalytic activity;cation transmembrane transporter activity;cytochrome-c oxidase activity;heme-copper terminal oxidase activity;hydrogen ion transmembrane transporter activity;inorganic cation transmembrane transporter activity;ion transmembrane transporter activity;monovalent inorganic cation transmembrane transporter activity;oxidoreductase activity;oxidoreductase activity, acting on a heme gr…	cell part;integral to membrane;intrinsic to membrane;membrane;membrane part;plasma membrane	cellular metabolic process;cellular process;cellular respiration;generation of precursor metabolites and energy;metabolic process	cell part;membrane;plasma membrane	Oxidative phosphorylation	COX3		Completeproteome;Membrane;Oxidoreductase;Referenceproteome;Transmembrane		GO:0006091;GO:0008152;GO:0009060;GO:0009987;GO:0015980;GO:0019646;GO:0022900;GO:0022904;GO:0044237;GO:0045333;GO:0055114
0.821492	1.36278	D4GPW8	D4GPW8	HVO_B0321	HVO_B0321				GFO family oxidoreductase	4589;17703;22205;22735	True;True;True;True	4854;18926;23742;24311	69310;69311;69312;69313;256255;256256;256257;256258;321359;321360;321361;321362;321363;329584	98233;98234;98235;98236;98237;363822;363823;363824;363825;363826;363827;457990;457991;457992;457993;457994;457995;457996;469737	98233;363826;457991;469737			-1	2313	C498_02060;HVO_B0321	ADE01445;ELY36892	ADE01445;ELY36892						D4GPW8_HALVD				Color2 [DarkGray]	1	4						catalytic activity;oxidoreductase activity					GFO_IDH_MocA;GFO_IDH_MocA_C		Completeproteome;Plasmid;Referenceproteome
1.41257	1.36261	D4GYU3	D4GYU3	HVO_0098	HVO_0098	arCOG06446		S	conserved hypothetical protein	13673;20554	True;True	14456;22003	199679;199680;199681;199682;199683;199684;199685;295453;295454;295455;295456;295457;295458;295459;295460;295461;295462;295463;295464	284971;284972;284973;284974;284975;284976;284977;284978;284979;284980;284981;420958;420959;420960;420961;420962;420963;420964;420965;420966;420967;420968;420969;420970;420971;420972;420973;420974;420975;420976;420977;420978;420979;420980;420981;420982;420983;420984;420985	284979;420980			-1	82	C498_18723;HVO_0098	ADE03653;ELY24311	ADE03653;ELY24311						D4GYU3_HALVD				Color2 [DarkGray]	1	4													Completeproteome;Referenceproteome
1.24746	1.32302	D4GXN5	D4GXN5	HVO_1352	HVO_1352	arCOG06252	SC.00627	S	small CPxCG-related zinc finger protein	10174;21487	True;True	10756;22996	146297;146298;146299;146300;146301;146302;146303;146304;146305;146306;146307;146308;146309;146310;146311;146312;310593;310594;310595;310596;310597;310598;310599;310600;310601;310602;310603;310604	207688;207689;207690;207691;207692;207693;207694;207695;207696;207697;207698;207699;207700;207701;207702;207703;207704;207705;442837;442838;442839;442840;442841;442842;442843;442844;442845;442846;442847;442848;442849;442850;442851;442852;442853;442854;442855;442856;442857;442858;442859;442860;442861;442862	207695;442845			-1	897	HVO_1352	ADE02524	ADE02524			HVO_1352			D4GXN5_HALVD				Color2 [DarkGray]	1	4													Completeproteome;Referenceproteome
1.82451	1.30895	D4GVY5	D4GVY5	HVO_2269	HVO_2269	arCOG00880	COG04096	V	type I site-specific deoxyribonuclease subunit RmeR	564;2774;4061;5097;6750;7144;7269;7286;10070;10625;11115;11569;11804;11939;13163;13748;14478;14920;15776;16568;17443;17612;18009;19382;23605	True;True;True;True;True;True;True;True;True;True;True;True;True;True;True;True;True;True;True;True;True;True;True;True;True	586;2950;4295;5400;7148;7554;7683;7701;10644;11237;11750;12244;12490;12627;13910;14533;15294;15891;16887;17731;18633;18819;19273;20766;25222	9190;9191;9192;47157;61901;61902;61903;61904;61905;77561;77562;77563;99711;99712;99713;99714;99715;99716;99717;105602;107572;107573;107574;107776;107777;107778;107779;107780;107781;144766;144767;144768;144769;144770;144771;144772;144773;144774;152559;161388;161389;169856;169857;169858;169859;169860;169861;172830;172831;174498;191658;191659;200605;212605;212606;212607;212608;221032;221033;221034;2…	13283;13284;13285;67184;87800;87801;87802;87803;87804;109761;109762;109763;109764;141086;141087;141088;141089;141090;141091;141092;141093;149386;152087;152088;152089;152359;152360;152361;152362;152363;152364;152365;205669;205670;205671;205672;205673;205674;205675;205676;205677;205678;216640;230047;230048;242540;242541;242542;242543;242544;242545;246930;246931;246932;249250;273326;273327;286359;30…	13285;67184;87804;109761;141092;149386;152088;152361;205677;216640;230047;242541;246931;249250;273327;286359;302851;313804;332048;346415;358634;362047;370328;396154;491471	986	461	-1	1469	HVO_2269	ADE04905	ADE04905			rmeR			D4GVY5_HALVD		3.1.21.3		Color2 [DarkGray]	1	4					cellular macromolecule metabolic process;cellular metabolic process;cellular nitrogen compound metabolic process;cellular process;DNA metabolic process;DNA modification;macromolecule metabolic process;macromolecule modification;metabolic process;nitrogen compound metabolic process;nucleic acid metabolic process;nucleobase-containing compound metabolic process;primary metabolic process	nucleotide binding;adenyl nucleotide binding;adenyl ribonucleotide binding;ATP binding;binding;catalytic activity;deoxyribonuclease activity;DNA binding;endodeoxyribonuclease activity;endodeoxyribonuclease activity, producing 5'-phosphomonoesters;endonuclease activity;endonuclease activity, active with either ribo- or deoxyribonucleic acids and producing 5'-phosphomonoesters;hydrolase activity;hy…		cellular metabolic process;cellular nitrogen compound metabolic process;cellular process;DNA metabolic process;DNA modification;macromolecule metabolic process;macromolecule modification;metabolic process;nitrogen compound metabolic process;nucleobase-containing compound metabolic process;primary metabolic process			EcoEI_R_C;Helicase_C;HSDR_N;ResIII		ATP-binding;Completeproteome;Hydrolase;Nucleotide-binding;Referenceproteome		GO:0006139;GO:0006259;GO:0006304;GO:0006807;GO:0008152;GO:0009987;GO:0034641;GO:0043170;GO:0043412;GO:0044237;GO:0044238;GO:0044260;GO:0090304
0.961255	1.30666	D4GXM6	D4GXM6	HVO_1346	HVO_1346	arCOG00353	COG02262	J	GTP-binding protein HflX	214;274;592;593;5453;8406;11766;12119;12921;13063;13642;14361;15410;15411;15412;16843;17005;18911;21456;21457;21897	True;True;True;True;True;True;True;True;True;True;True;True;True;True;True;True;True;True;True;True;True	225;286;617;618;5773;8879;12450;12819;13651;13804;14423;15168;16493;16494;16495;18013;18179;20271;22964;22965;23422	3740;3741;4462;4463;4464;4465;4466;4467;4468;4469;4470;4471;4472;4473;4474;4475;9549;9550;9551;9552;82599;82600;82601;121333;121334;172439;172440;172441;172442;172443;172444;178046;178047;188438;190500;190501;190502;190503;190504;190505;190506;190507;190508;190509;199392;199393;199394;199395;199396;199397;199398;210841;210842;210843;210844;210845;210846;210847;210848;210849;210850;210851;226916;2…	5421;5422;6427;6428;6429;6430;6431;6432;6433;6434;6435;6436;6437;6438;6439;6440;6441;6442;6443;6444;13763;13764;13765;13766;116874;116875;116876;171753;171754;246404;246405;246406;246407;246408;246409;246410;254220;254221;268730;271736;271737;271738;271739;271740;271741;271742;271743;271744;271745;271746;271747;284560;284561;284562;284563;284564;284565;284566;300471;300472;300473;300474;300475;30…	5422;6439;13764;13765;116875;171753;246407;254220;268730;271738;284565;300473;322195;322206;322208;351458;353151;387695;442373;442374;451151			-1	892	C498_12008;HVO_1346	ADE04901;ELY27967	ADE04901;ELY27967			hflX			D4GXM6_HALVD				Color2 [DarkGray]	1	4						nucleotide binding;binding;catalytic activity;cation binding;GTP binding;GTPase activity;guanyl nucleotide binding;guanyl ribonucleotide binding;hydrolase activity;hydrolase activity, acting on acid anhydrides;hydrolase activity, acting on acid anhydrides, in phosphorus-containing anhydrides;ion binding;magnesium ion binding;metal ion binding;nucleoside-triphosphatase activity;purine nucleotide b…	cell part;cytoplasm;intracellular part		cell part;cytoplasm		GTP-bdg_N;MMR_HSR1		Completeproteome;Cytoplasm;GTP-binding;Magnesium;Metal-binding;Nucleotide-binding;Referenceproteome
2.61617	1.2468	D4GR94	D4GR94	HVO_A0429_A	HVO_A0429_A				homolog to dipeptide epimerase	1986;5949;13367;16858;17723;18120;21889	True;True;True;True;True;True;True	2106;6298;14126;18029;18949;19389;23414	33862;88668;194858;194859;194860;194861;194862;247524;256397;256398;256399;262291;262292;262293;316224;316225	48340;125457;278061;278062;278063;278064;278065;278066;278067;351581;364010;364011;364012;372955;372956;372957;450958;450959;450960	48340;125457;278061;351581;364011;372956;450958			-1	2087	C498_02935;HVO_A0429A	ADE01790;ELY35868	ADE01790;ELY35868						D4GR94_HALVD				Color2 [DarkGray]	1	4						catalytic activity					MR_MLE;MR_MLE_N		Completeproteome;Plasmid;Referenceproteome
0.564276	1.2394	D4H0F9	D4H0F9	HVO_C0077	HVO_C0077				sarcosine oxidase	7755;7957;9132;14114;18244;18649;18841;19391;20863;22139	True;True;True;True;True;True;True;True;True;True	8191;8410;9644;14912;19525;19976;20192;20777;22337;23671	113082;113083;113084;116104;131331;205765;205766;205767;205768;205769;205770;205771;205772;205773;205774;205775;205776;264127;269591;269592;269593;269594;269595;269596;269597;271903;278540;300986;319259;319260;319261	159959;159960;159961;164282;186140;293759;293760;293761;293762;293763;293764;293765;293766;293767;293768;293769;293770;375721;383295;383296;383297;383298;383299;383300;383301;383302;386679;396456;429067;455287;455288;455289	159961;164282;186140;293761;375721;383297;386679;396456;429067;455288			-1	2354	HVO_C0077	ADE05268	ADE05268			soxA2			D4H0F9_HALVD		1.5.3.1		Color2 [DarkGray]	1	4						catalytic activity;oxidoreductase activity;oxidoreductase activity, acting on the CH-NH group of donors;oxidoreductase activity, acting on the CH-NH group of donors, oxygen as acceptor;sarcosine oxidase activity					DAO		Completeproteome;Oxidoreductase;Plasmid;Referenceproteome
0.314644	1.22995	D4GRB0	D4GRB0	HVO_A0444	HVO_A0444				conserved hypothetical protein	8322;10468;16415;18008;19486;19983	True;True;True;True;True;True	8790;8791;11066;17562;19272;20879;21396	120291;120292;120293;120294;120295;120296;120297;120298;120299;120300;120301;120302;120303;120304;149958;149959;149960;149961;149962;149963;149964;149965;149966;149967;149968;149969;149970;149971;241352;241353;241354;241355;260604;260605;260606;260607;260608;260609;279696;279697;279698;279699;279700;279701;279702;279703;279704;279705;279706;279707;279708;279709;286107;286108;286109;286110;286111;…	170242;170243;170244;170245;170246;170247;170248;170249;170250;170251;170252;170253;170254;170255;170256;170257;170258;170259;170260;170261;170262;170263;212870;212871;212872;212873;212874;212875;212876;212877;212878;212879;212880;212881;212882;212883;342885;342886;342887;342888;370316;370317;370318;370319;370320;370321;370322;370323;370324;370325;370326;398336;398337;398338;398339;398340;398341;…	170256;212880;342888;370321;398352;407608	1419	40	-1	2096	HVO_A0444	ADE01814	ADE01814			HVO_A0444			D4GRB0_HALVD				Color2 [DarkGray]	1	4													Completeproteome;Plasmid;Referenceproteome
1.17889	1.22944	D4GRB6	D4GRB6	HVO_A0451	HVO_A0451				transport protein (probable substrate arsenite/antimonite)	1082;3806;8073;16657;18014;19404	True;True;True;True;True;True	1135;4030;8528;17824;19278;20791	19320;19321;19322;19323;19324;19325;19326;19327;19328;19329;19330;19331;19332;58453;58454;58455;58456;58457;58458;58459;58460;58461;58462;58463;58464;58465;117646;117647;117648;117649;244787;260645;260646;260647;260648;260649;278736;278737;278738;278739;278740;278741;278742;278743;278744;278745;278746;278747	27673;27674;27675;27676;27677;27678;27679;27680;27681;27682;27683;27684;27685;27686;82773;82774;82775;82776;82777;82778;82779;82780;82781;82782;82783;82784;82785;82786;82787;82788;82789;166429;166430;166431;166432;347796;370371;370372;370373;370374;370375;370376;396798;396799;396800;396801;396802;396803;396804;396805;396806;396807;396808;396809;396810;396811;396812;396813;396814;396815;396816;396…	27673;82775;166429;347796;370371;396801			-1	2097	HVO_A0451	ADE02179	ADE02179			arsB4			D4GRB6_HALVD				Color2 [DarkGray]	1	4					cation transport;establishment of localization;ion transport;metal ion transport;monovalent inorganic cation transport;potassium ion transport;transport	cation transmembrane transporter activity;ion transmembrane transporter activity;substrate-specific transmembrane transporter activity;substrate-specific transporter activity;transmembrane transporter activity;transporter activity	cell part;integral to membrane;intrinsic to membrane;membrane part	establishment of localization;ion transport;transport	cell part		CitMHS;TrkA_C		Completeproteome;Plasmid;Referenceproteome		GO:0006810;GO:0006811;GO:0006812;GO:0006813;GO:0015672;GO:0030001;GO:0051234
0.784141	1.22091	D4GQU4	D4GQU4	HVO_A0267	HVO_A0267				D-galactonate dehydratase	28;357;531;4268;8871;10457;10700;10771;12830;20167;23527	True;True;True;True;True;True;True;True;True;True;True	28;372;553;4520;9367;11053;11319;11393;13556;21586;25141	1067;1068;5800;8112;65934;127443;127444;149800;149801;153404;153405;153406;153407;153408;154338;187415;289100;289101;289102;289103;344318;344319	1454;1455;8226;11581;93408;180526;180527;212665;212666;212667;217905;217906;217907;217908;217909;219168;267337;411999;412000;412001;412002;412003;490312;490313	1454;8226;11581;93408;180526;212665;217908;219168;267337;411999;490313			-1	2029	C498_09976;HVO_A0267	ADE02196;ELY31587	ADE02196;ELY31587						D4GQU4_HALVD				Color2 [DarkGray]	1	4					amine catabolic process;amine metabolic process;carboxylic acid catabolic process;carboxylic acid metabolic process;catabolic process;cellular amine metabolic process;cellular amino acid catabolic process;cellular amino acid metabolic process;cellular catabolic process;cellular ketone metabolic process;cellular metabolic process;cellular nitrogen compound metabolic process;cellular process;metabo…	catalytic activity		amine metabolic process;catabolic process;cellular amino acid metabolic process;cellular ketone metabolic process;cellular metabolic process;cellular nitrogen compound metabolic process;cellular process;metabolic process;nitrogen compound metabolic process;organic acid metabolic process;primary metabolic process;small molecule metabolic process			MR_MLE;MR_MLE_N		Completeproteome;Plasmid;Referenceproteome		GO:0006082;GO:0006520;GO:0006807;GO:0008152;GO:0009056;GO:0009063;GO:0009308;GO:0009310;GO:0009987;GO:0016054;GO:0019752;GO:0034641;GO:0042180;GO:0043436;GO:0044106;GO:0044237;GO:0044238;GO:0044248;GO:0044281;GO:0044282;GO:0046395
0.707037	1.21744	D4GVK9	D4GVK9	HVO_1033	HVO_1033	arCOG01808	COG02064	N	type IV pilus biogenesis complex membrane subunit	101;8226;10666;10667;12366;15409;17114;17425;20437;21215	True;True;True;True;True;True;True;True;True;True	107;8686;11280;11281;13077;16492;18290;18615;21879;22707	2388;119237;119238;119239;119240;119241;119242;119243;119244;119245;119246;152977;152978;152979;152980;152981;152982;181316;181317;226915;249605;249606;249607;252567;292900;292901;292902;292903;306602	3477;168730;168731;168732;168733;168734;168735;168736;168737;168738;168739;168740;168741;168742;217269;217270;217271;217272;217273;217274;217275;258835;258836;322194;354514;354515;354516;358541;417489;417490;417491;417492;437236	3477;168731;217273;217275;258835;322194;354514;358541;417491;437236			-1	678	C498_13599;HVO_1033	ADE04129;ELY27581	ADE04129;ELY27581			pilC3			D4GVK9_HALVD				Color2 [DarkGray]	1	4											T2SF		Completeproteome;Referenceproteome
0.541377	1.20384	D4GZR9	D4GZR9	HVO_0290	HVO_0290	arCOG04800		K	CopG domain protein	3932;4909;6638;12772;22427	True;True;True;True;True	4160;5197;7032;13495;23987	60129;60130;60131;60132;60133;60134;60135;60136;60137;74248;74249;74250;74251;98585;98586;98587;98588;98589;98590;98591;98592;98593;98594;98595;98596;186777;186778;186779;186780;186781;186782;186783;325505;325506;325507;325508;325509;325510;325511;325512;325513;325514;325515;325516;325517	85202;85203;85204;85205;85206;85207;85208;85209;85210;105027;105028;105029;105030;139520;139521;139522;139523;139524;139525;139526;139527;139528;139529;139530;139531;139532;139533;139534;139535;139536;139537;139538;139539;266388;266389;266390;266391;266392;266393;266394;463813;463814;463815;463816;463817;463818;463819;463820;463821;463822;463823;463824;463825;463826;463827;463828	85203;105029;139521;266394;463818			-1	199	C498_17238;HVO_0290	ADE03543;ELY25141	ADE03543;ELY25141						D4GZR9_HALVD				Color2 [DarkGray]	1	4					regulation of transcription, DNA-dependent;biological regulation;regulation of biological process;regulation of biosynthetic process;regulation of cellular biosynthetic process;regulation of cellular macromolecule biosynthetic process;regulation of cellular metabolic process;regulation of cellular process;regulation of gene expression;regulation of macromolecule biosynthetic process;regulation of…			biological regulation			RHH_1		Completeproteome;Referenceproteome		GO:0006355;GO:0009889;GO:0010468;GO:0010556;GO:0019219;GO:0019222;GO:0031323;GO:0031326;GO:0050789;GO:0050794;GO:0051171;GO:0051252;GO:0060255;GO:0065007;GO:0080090;GO:2000112
0.957878	1.19665	D4GXN2	D4GXN2	HVO_1350	HVO_1350	arCOG01686	COG00640	K	ArsR family transcription regulator	4128;4129;18141;21736	True;True;True;True	4365;4366;19412;19413;23254	63933;63934;262495;262496;262497;262498;262499;262500;262501;313813;313814;313815;313816;313817	90477;90478;373280;373281;373282;373283;373284;373285;373286;447427;447428;447429;447430;447431;447432	90477;90478;373284;447428			-1	895	C498_11988;HVO_1350	ADE04223;ELY27963	ADE04223;ELY27963						D4GXN2_HALVD				Color2 [DarkGray]	1	4													Completeproteome;Referenceproteome
0.893853	1.19392	D4GWG4	D4GWG4	HVO_2299	HVO_2299	arCOG01700	COG00010	E	agmatinase	2430;2715;2737;7427;19545;19906	True;True;True;True;True;True	2580;2887;2909;7849;20938;21316	41364;41365;41366;41367;41368;41369;41370;41371;41372;41373;41374;46515;46516;46517;46518;46519;46753;46754;46755;46756;46757;46758;46759;109388;109389;280333;280334;280335;280336;280337;280338;280339;280340;285247	58962;58963;58964;58965;58966;58967;58968;58969;58970;58971;58972;58973;58974;58975;58976;58977;66290;66291;66292;66293;66294;66584;66585;66586;66587;66588;66589;66590;66591;154622;154623;399252;399253;399254;399255;399256;399257;399258;399259;406424	58972;66290;66589;154623;399256;406424			-1	1477	HVO_2299	ADE04586	ADE04586			HVO_2299			D4GWG4_HALVD		3.5.3.11		Color2 [DarkGray]	1	4						catalytic activity;agmatinase activity;binding;cation binding;hydrolase activity;hydrolase activity, acting on carbon-nitrogen (but not peptide) bonds;hydrolase activity, acting on carbon-nitrogen (but not peptide) bonds, in linear amidines;ion binding;metal ion binding				Arginine and proline metabolism	Arginase		Completeproteome;Hydrolase;Manganese;Metal-binding;Referenceproteome
1.02497	1.1712	D4GVL0	D4GVL0	HVO_1034	HVO_1034	arCOG01817	COG00630	N	type IV pilus biogenesis complex ATPase subunit	799;6129;9540;12785;13126;13351;14409;17387;18130;18693;19502	True;True;True;True;True;True;True;True;True;True;True	838;6487;10082;13508;13871;14110;15217;18577;19400;20027;20895	14435;14436;14437;90757;90758;137389;137390;137391;137392;186906;191314;194713;194714;194715;194716;211705;211706;211707;211708;211709;211710;211711;252358;252359;252360;252361;252362;262354;262355;270200;270201;270202;270203;270204;279903;279904;279905;279906	20585;20586;20587;128401;128402;195157;195158;195159;195160;195161;266558;272864;277844;277845;277846;277847;301527;301528;301529;301530;301531;301532;301533;301534;358296;358297;358298;358299;358300;373058;373059;384271;384272;384273;384274;384275;398616;398617;398618;398619	20586;128402;195159;266558;272864;277846;301528;358297;373059;384272;398616			-1	679	C498_13594;HVO_1034	ADE03792;ELY27580	ADE03792;ELY27580			pilB3			D4GVL0_HALVD				Color2 [DarkGray]	1	4					establishment of localization;transport	adenyl nucleotide binding;adenyl ribonucleotide binding;ATP binding;binding;nucleotide binding;purine nucleotide binding;purine ribonucleoside triphosphate binding;purine ribonucleotide binding;ribonucleotide binding		establishment of localization;transport			T2SE		Completeproteome;Referenceproteome		GO:0006810;GO:0051234
0.343509	1.16383	D4GXH3	D4GXH3	HVO_1318	HVO_1318	arCOG06298	COG02746	V	aminoglycoside N3-acetyltransferase	3650;17836;17897;21423	True;True;True;True	3863;19076;19150;22930	57014;57015;57016;57017;258124;259211;309533	80831;80832;80833;80834;366758;368326;441408	80831;366758;368326;441408			-1	873	HVO_1318	ADE02839	ADE02839			aacC			D4GXH3_HALVD		2.3.1.81		Color2 [DarkGray]	1	4					response to antibiotic;response to chemical stimulus;response to stimulus	catalytic activity;acetyltransferase activity;aminoglycoside 3-N-acetyltransferase activity;aminoglycoside N-acetyltransferase activity;N-acetyltransferase activity;N-acyltransferase activity;transferase activity;transferase activity, transferring acyl groups;transferase activity, transferring acyl groups other than amino-acyl groups		response to chemical stimulus;response to stimulus			Antibiotic_NAT		Acyltransferase;Completeproteome;Referenceproteome;Transferase		GO:0042221;GO:0046677;GO:0050896
0.847789	1.16146	D4GXN3	D4GXN3	HVO_1351	HVO_1351	arCOG00770	COG01199	K	DNA repair helicase Rad3	702;1771;4230;5701;8631;9401;12420;16307;17809;20041;21455;21823;22353;22648	True;True;True;True;True;True;True;True;True;True;True;True;True;True	737;1861;4471;6033;9112;9936;13132;17444;19047;21455;22963;23345;23902;24219	10915;31018;31019;31020;65318;85400;124592;135348;135349;135350;135351;135352;135353;181921;239712;239713;257682;257683;257684;287485;310260;315253;324204;328731	15831;44322;44323;44324;92568;120798;176438;192256;192257;192258;192259;192260;192261;259703;340709;340710;366115;366116;366117;409502;442372;449550;462027;468479	15831;44323;92568;120798;176438;192261;259703;340709;366116;409502;442372;449550;462027;468479			-1	896	HVO_1351	ADE04644	ADE04644			rad3a			D4GXN3_HALVD		3.6.4.12		Color2 [DarkGray]	1	4					cellular metabolic process;cellular nitrogen compound metabolic process;cellular process;metabolic process;nitrogen compound metabolic process;nucleobase-containing compound metabolic process;primary metabolic process	nucleotide binding;adenyl nucleotide binding;adenyl ribonucleotide binding;ATP binding;ATPase activity;ATPase activity, coupled;ATP-dependent DNA helicase activity;ATP-dependent helicase activity;binding;catalytic activity;DNA binding;DNA helicase activity;DNA-dependent ATPase activity;helicase activity;hydrolase activity;hydrolase activity, acting on acid anhydrides;hydrolase activity, acting on…		cellular metabolic process;cellular nitrogen compound metabolic process;cellular process;metabolic process;nitrogen compound metabolic process;nucleobase-containing compound metabolic process;primary metabolic process		Basal transcription factors;Nucleotide excision repair	DEAD_2;Helicase_C_2		ATP-binding;Completeproteome;Helicase;Hydrolase;Nucleotide-binding;Referenceproteome		GO:0006139;GO:0006807;GO:0008152;GO:0009987;GO:0034641;GO:0044237;GO:0044238
0.632794	1.15709	D4GUI0	D4GUI0	HVO_2628	HVO_2628	arCOG01026	COG01907	R	GHMP family kinase (homolog to beta-ribofuranosylaminobenzene 5-phosphate synthase)	7876;8087;23240	True;True;True	8320;8543;24842	114553;114554;117782;117783;340136;340137	162055;162056;166621;166622;166623;166624;484241;484242	162055;166622;484242			-1	1689	C498_08425;HVO_2628	ADE02404;ELY32536	ADE02404;ELY32536						D4GUI0_HALVD				Color2 [DarkGray]	1	4						nucleotide binding;adenyl nucleotide binding;adenyl ribonucleotide binding;ATP binding;binding;catalytic activity;kinase activity;purine nucleotide binding;purine ribonucleoside triphosphate binding;purine ribonucleotide binding;ribonucleotide binding;transferase activity;transferase activity, transferring phosphorus-containing groups					GHMP_kinases_C;GHMP_kinases_N		ATP-binding;Completeproteome;Kinase;Nucleotide-binding;Referenceproteome;Transferase
1.19869	1.15411	D4GRD1	D4GRD1	HVO_A0466	HVO_A0466				conserved hypothetical protein	273;323;2205;9178;9238;13501;13695;16792;19078;19693;20911;21888;24064;24065;24079	True;True;True;True;True;True;True;True;True;True;True;True;True;True;True	285;337;2341;9692;9753;14268;14479;17962;20452;21093;22387;23413;25707;25708;25723	4451;4452;4453;4454;4455;4456;4457;4458;4459;4460;4461;4967;37624;37625;131849;131850;131851;131852;131853;131854;132293;132294;132295;132296;132297;132298;132299;132300;132301;132302;197802;197803;197804;197805;197806;197807;197808;197809;197810;197811;200127;200128;200129;200130;200131;246362;246363;246364;246365;246366;246367;246368;246369;246370;246371;274557;282488;282489;282490;282491;28249…	6416;6417;6418;6419;6420;6421;6422;6423;6424;6425;6426;7097;53691;53692;186897;186898;186899;186900;186901;186902;187555;187556;187557;187558;187559;187560;187561;187562;187563;187564;187565;282208;282209;282210;282211;282212;282213;282214;282215;282216;282217;285658;285659;285660;285661;285662;350102;350103;350104;350105;350106;350107;350108;350109;350110;350111;350112;350113;350114;350115;39045…	6424;7097;53692;186902;187564;282210;285660;350111;390457;402533;429920;450956;499138;499171;499430			-1	2105	HVO_A0466	ADE02229	ADE02229			HVO_A0466			D4GRD1_HALVD		3.2.1.18		Color2 [DarkGray]	1	4											NPCBM_assoc		Completeproteome;Glycosidase;Hydrolase;Plasmid;Referenceproteome
1.0264	1.14879	D4GVC3	D4GVC3	HVO_2190	HVO_2190	arCOG04923	COG02610	G	gluconate permease	3225;17977;18023;18495;19333	True;True;True;True;True	3421;3422;19240;19287;19797;20714	52435;52436;52437;52438;52439;52440;52441;52442;52443;52444;52445;52446;52447;52448;260135;260136;260137;260752;260753;260754;260755;260756;260757;260758;260759;260760;267538;267539;267540;267541;267542;267543;267544;277801;277802	74586;74587;74588;74589;74590;74591;74592;74593;74594;74595;74596;74597;74598;74599;74600;74601;369595;369596;369597;370567;370568;370569;370570;370571;370572;370573;370574;370575;380289;380290;380291;380292;380293;380294;380295;380296;395331;395332;395333	74591;369597;370568;380289;395332	959	221	-1	1429	C498_06243;HVO_2190	ADE03124;ELY33419	ADE03124;ELY33419			idnT			D4GVC3_HALVD				Color2 [DarkGray]	1	4						aldonate transmembrane transporter activity;carbohydrate transmembrane transporter activity;carboxylic acid transmembrane transporter activity;gluconate transmembrane transporter activity;hexose transmembrane transporter activity;monocarboxylic acid transmembrane transporter activity;monosaccharide transmembrane transporter activity;organic acid transmembrane transporter activity;substrate-specif…	cell part;membrane		cell part;membrane		GntP_permease		Completeproteome;Referenceproteome
0.46299	1.10948	D4GVF3	D4GVF3	HVO_0976	HVO_0976	arCOG01597	COG00026	F	5-(carboxyamino)imidazole ribonucleotide synthase	2593;4602;6347;14765;19772;20932;21379;21380	True;True;True;True;True;True;True;True	2757;4867;6715;15689;21174;22408;22884;22885	44577;69408;69409;69410;69411;69412;69413;69414;69415;69416;69417;69418;69419;69420;93451;93452;93453;93454;93455;93456;216703;283431;283432;283433;283434;283435;301767;301768;301769;301770;308633;308634;308635;308636;308637;308638	63529;98371;98372;98373;98374;98375;98376;98377;98378;98379;98380;98381;98382;98383;98384;132359;132360;132361;132362;132363;132364;308543;403849;403850;403851;403852;403853;430175;430176;430177;430178;440078;440079;440080;440081;440082;440083	63529;98381;132364;308543;403852;430178;440078;440083			-1	640	C498_13884;HVO_0976	ADE04159;ELY27638	ADE04159;ELY27638			purK			D4GVF3_HALVD		6.3.4.18		Color2 [DarkGray]	1	4					biosynthetic process;cellular biosynthetic process;cellular metabolic process;cellular nitrogen compound biosynthetic process;cellular nitrogen compound metabolic process;cellular process;'de novo' IMP biosynthetic process;heterocycle biosynthetic process;heterocycle metabolic process;IMP biosynthetic process;IMP metabolic process;metabolic process;nitrogen compound metabolic process;nucleobase-c…	nucleotide binding;5-(carboxyamino)imidazole ribonucleotide synthase activity;adenyl nucleotide binding;adenyl ribonucleotide binding;ATP binding;binding;carbon-carbon lyase activity;carboxy-lyase activity;catalytic activity;cation binding;ion binding;ligase activity;ligase activity, forming carbon-nitrogen bonds;lyase activity;metal ion binding;phosphoribosylaminoimidazole carboxylase activity;p…		biosynthetic process;cellular metabolic process;cellular nitrogen compound metabolic process;cellular process;heterocycle metabolic process;metabolic process;nitrogen compound metabolic process;nucleobase-containing compound metabolic process;nucleobase-containing small molecule metabolic process;nucleotide metabolic process;primary metabolic process;small molecule metabolic process		Purine metabolism	ATP-grasp		ATP-binding;Completeproteome;Ligase;Nucleotide-binding;Purinebiosynthesis;Referenceproteome		GO:0006139;GO:0006163;GO:0006164;GO:0006188;GO:0006189;GO:0006753;GO:0006807;GO:0008152;GO:0009058;GO:0009117;GO:0009123;GO:0009124;GO:0009126;GO:0009127;GO:0009150;GO:0009152;GO:0009156;GO:0009161;GO:0009165;GO:0009167;GO:0009168;GO:0009259;GO:0009260;GO:0009987;GO:0018130;GO:0034641;GO:0034654;GO:0044237;GO:0044238;GO:0044249;GO:0044271;GO:0044281;GO:0046040;GO:0046483;GO:0055086;GO:0072521;GO:…
0.754438	1.10272	D4GZC0	D4GZC0	HVO_0177	HVO_0177	arCOG04425	COG00394	T	arsenate reductase (glutaredoxin)	1435;4857;4858;8713;9790;10931;18668;19400;21160;22702	True;True;True;True;True;True;True;True;True;True	1511;5142;5143;9197;10345;11559;19996;20787;22648;24275	25145;25146;73641;73642;73643;73644;73645;73646;73647;73648;73649;73650;73651;73652;73653;73654;73655;73656;73657;73658;125474;125475;125476;125477;125478;125479;125480;125481;125482;140325;140326;140327;140328;140329;156960;156961;156962;156963;156964;156965;156966;156967;156968;156969;156970;269900;269901;269902;269903;269904;269905;278697;278698;278699;278700;278701;278702;278703;278704;278705…	36015;36016;104214;104215;104216;104217;104218;104219;104220;104221;104222;104223;104224;104225;104226;104227;104228;104229;104230;104231;104232;177728;177729;177730;177731;177732;177733;177734;177735;177736;199401;199402;199403;199404;199405;199406;222891;222892;222893;222894;222895;222896;222897;222898;222899;222900;222901;383817;383818;383819;383820;383821;383822;396757;396758;396759;396760;39…	36015;104222;104230;177731;199402;222896;383820;396759;435401;469294			-1	133	C498_19134;HVO_0177	ADE04595;ELY23868	ADE04595;ELY23868			arsC			D4GZC0_HALVD		1.20.4.1		Color2 [DarkGray]	1	4						catalytic activity;arsenate reductase (glutaredoxin) activity;arsenate reductase activity;hydrolase activity;hydrolase activity, acting on ester bonds;oxidoreductase activity;oxidoreductase activity, acting on phosphorus or arsenic in donors;oxidoreductase activity, acting on phosphorus or arsenic in donors, disulfide as acceptor;phosphatase activity;phosphoprotein phosphatase activity;phosphoric…					LMWPc		Completeproteome;Oxidoreductase;Referenceproteome
0.520028	1.09837	D4GYQ6	D4GYQ6	HVO_0061	HVO_0061	arCOG00751	COG00601	E	ABC-type transport system permease protein (probable substrate dipeptide/oligopeptide)	13061;16410;19364	True;True;True	13802;17557;20747	190486;241321;241322;241323;241324;241325;241326;241327;241328;241329;241330;241331;241332;278145;278146;278147;278148;278149;278150;278151;278152;278153;278154;278155;278156;278157;278158;278159;278160	271708;271709;342842;342843;342844;342845;342846;342847;342848;342849;342850;342851;342852;342853;342854;342855;342856;342857;395832;395833;395834;395835;395836;395837;395838;395839;395840;395841;395842;395843;395844;395845;395846;395847;395848;395849;395850;395851;395852;395853;395854;395855;395856;395857;395858	271709;342851;395842			-1	59	C498_18538;HVO_0061	ADE04917;ELY24274	ADE04917;ELY24274			dppB1			D4GYQ6_HALVD				Color2 [DarkGray]	1	4					establishment of localization;transport		cell part;integral to membrane;intrinsic to membrane;membrane;membrane part;plasma membrane	establishment of localization;transport	cell part;membrane;plasma membrane	ABC transporters	BPD_transp_1		Completeproteome;Membrane;Referenceproteome;Transmembrane;Transport		GO:0006810;GO:0051234
0.812451	1.09458	D4GXI3	D4GXI3	HVO_1323	HVO_1323	arCOG01025	COG01685	E	shikimate kinase, archaeal-type	2811;2864;7133;9571;18833;19014;19478	True;True;True;True;True;True;True	2990;3048;7543;10114;20183;20383;20871	47593;47594;47595;47596;47597;47598;47599;47600;48255;48256;48257;48258;48259;48260;48261;48262;48263;48264;48265;48266;48267;48268;48269;48270;48271;105481;137856;137857;137858;137859;137860;137861;137862;137863;137864;137865;137866;137867;137868;137869;137870;271804;271805;271806;271807;271808;271809;271810;271811;271812;273760;273761;273762;273763;273764;279606	67854;67855;67856;67857;67858;67859;67860;67861;68716;68717;68718;68719;68720;68721;68722;68723;68724;68725;68726;68727;68728;68729;68730;68731;68732;68733;68734;68735;68736;149229;195864;195865;195866;195867;195868;195869;195870;195871;195872;195873;195874;195875;195876;195877;195878;195879;386549;386550;386551;386552;386553;386554;386555;386556;386557;386558;389300;389301;389302;389303;389304;3…	67861;68722;149229;195866;386553;389301;398197			-1	875	C498_12123;HVO_1323	ADE02708;ELY27990	ADE02708;ELY27990			aroK			D4GXI3_HALVD		2.7.1.71		Color2 [DarkGray]	1	4					amine biosynthetic process;amine metabolic process;aromatic amino acid family biosynthetic process;aromatic amino acid family metabolic process;aromatic compound biosynthetic process;biosynthetic process;carboxylic acid biosynthetic process;carboxylic acid metabolic process;cellular amine metabolic process;cellular amino acid biosynthetic process;cellular amino acid metabolic process;cellular aro…	nucleotide binding;adenyl nucleotide binding;adenyl ribonucleotide binding;ATP binding;binding;catalytic activity;kinase activity;phosphotransferase activity, alcohol group as acceptor;purine nucleotide binding;purine ribonucleoside triphosphate binding;purine ribonucleotide binding;ribonucleotide binding;shikimate kinase activity;transferase activity;transferase activity, transferring phosphorus…	cell part;cytoplasm;intracellular part	amine metabolic process;biosynthetic process;cellular amino acid metabolic process;cellular aromatic compound metabolic process;cellular ketone metabolic process;cellular metabolic process;cellular nitrogen compound metabolic process;cellular process;metabolic process;nitrogen compound metabolic process;organic acid metabolic process;primary metabolic process;small molecule metabolic process	cell part;cytoplasm	Phenylalanine, tyrosine and tryptophan biosynthesis	GHMP_kinases_N		Amino-acidbiosynthesis;Aromaticaminoacidbiosynthesis;ATP-binding;Completeproteome;Cytoplasm;Kinase;Nucleotide-binding;Referenceproteome;Transferase		GO:0006082;GO:0006520;GO:0006725;GO:0006807;GO:0008152;GO:0008652;GO:0009058;GO:0009072;GO:0009073;GO:0009308;GO:0009309;GO:0009423;GO:0009987;GO:0016053;GO:0019438;GO:0019752;GO:0034641;GO:0042180;GO:0043436;GO:0043648;GO:0043650;GO:0044106;GO:0044237;GO:0044238;GO:0044249;GO:0044271;GO:0044281;GO:0044283;GO:0046394;GO:0046417
0.599655	1.08846	D4GZD5	D4GZD5	HVO_0191	HVO_0191	arCOG02895	COG01193	L	DNA mismatch repair protein MutS	923;1162;1778;1956;3192;3197;3554;3800;5043;6175;6670;8030;12162;12274;13338;13967;14314;14592;17186;18593;18654;19183;20931;21507;21812;22314	True;True;True;True;True;True;True;True;True;True;True;True;True;True;True;True;True;True;True;True;True;True;True;True;True;True	967;1219;1868;2076;3386;3391;3764;4024;5343;6534;7064;8485;12863;12978;14097;14760;15119;15442;18364;19910;19982;20561;22407;23017;23334;23862	17101;17102;17103;17104;17105;17106;17107;17108;20126;20127;20128;20129;20130;31109;31110;33450;33451;33452;33453;52086;52087;52088;52089;52090;52091;52092;52143;52144;52145;52146;52147;52148;52149;52150;55984;58418;76057;91192;91193;91194;91195;91196;98927;117030;117031;178580;179894;179895;194559;194560;194561;194562;194563;194564;194565;194566;194567;194568;204021;204022;204023;204024;204025;2…	24392;24393;24394;24395;24396;24397;24398;24399;24400;24401;28772;28773;28774;28775;28776;28777;28778;28779;44445;44446;47719;47720;47721;47722;74097;74098;74099;74100;74101;74102;74103;74162;74163;74164;74165;74166;74167;74168;74169;74170;79498;82731;107564;129003;129004;129005;129006;129007;139944;165577;165578;255009;256783;256784;277626;277627;277628;277629;277630;277631;277632;277633;277634;…	24393;28776;44445;47719;74101;74164;79498;82731;107564;129004;139944;165578;255009;256784;277632;291250;299872;304887;355745;382119;383573;392531;430174;443195;449196;461149			-1	141	C498_19209;HVO_0191	ADE04350;ELY23883	ADE04350;ELY23883			mutS5a			D4GZD5_HALVD				Color2 [DarkGray]	1	4					cellular macromolecule metabolic process;cellular metabolic process;cellular nitrogen compound metabolic process;cellular process;cellular response to stimulus;cellular response to stress;DNA metabolic process;DNA repair;macromolecule metabolic process;metabolic process;mismatch repair;nitrogen compound metabolic process;nucleic acid metabolic process;nucleobase-containing compound metabolic proc…	adenyl nucleotide binding;adenyl ribonucleotide binding;ATP binding;binding;catalytic activity;DNA binding;double-stranded DNA binding;hydrolase activity;mismatched DNA binding;nucleic acid binding;nucleotide binding;purine nucleotide binding;purine ribonucleoside triphosphate binding;purine ribonucleotide binding;ribonucleotide binding;structure-specific DNA binding		cellular metabolic process;cellular nitrogen compound metabolic process;cellular process;DNA metabolic process;DNA repair;macromolecule metabolic process;metabolic process;nitrogen compound metabolic process;nucleobase-containing compound metabolic process;primary metabolic process;response to DNA damage stimulus;response to stimulus;response to stress			MutS_V		ATP-binding;Completeproteome;DNA-binding;Hydrolase;Nucleotide-binding;Referenceproteome		GO:0006139;GO:0006259;GO:0006281;GO:0006298;GO:0006807;GO:0006950;GO:0006974;GO:0008152;GO:0009987;GO:0033554;GO:0034641;GO:0043170;GO:0044237;GO:0044238;GO:0044260;GO:0050896;GO:0051716;GO:0090304
0.459597	1.06426	D4GZR3	D4GZR3	HVO_0283	HVO_0283	arCOG00554	COG01202	K	archaea-specific helicase AshA	1898;3308;4084;5031;7566;9471;10441;11292;11488;11544;11545;11579;11850;11952;12547;12720;13474;14883;14894;20286;20959	True;True;True;True;True;True;True;True;True;True;True;True;True;True;True;True;True;True;True;True;True	2012;3511;4319;5331;7993;10008;11037;11951;12156;12217;12218;12254;12536;12640;13265;13442;14240;15839;15853;21707;22435	32826;53349;63388;63389;75972;75973;75974;75975;111136;136127;149675;149676;164867;164868;164869;164870;167136;169584;169585;169945;173484;173485;173486;174635;174636;174637;183467;183468;183469;183470;185740;185741;185742;197536;197537;197538;217881;217882;218009;218010;290834;290835;290836;290837;290838;301968;301969	46838;75894;89677;89678;107466;107467;107468;107469;107470;157281;193400;212501;212502;235078;235079;235080;235081;235082;235083;235084;235085;238333;242107;242108;242666;247849;247850;247851;247852;249426;249427;249428;261897;261898;261899;261900;265071;265072;265073;281796;281797;281798;310154;310155;310156;310301;310302;414425;414426;414427;414428;414429;430443;430444	46838;75894;89677;107467;157281;193400;212501;235079;238333;242107;242108;242666;247850;249426;261900;265073;281796;310154;310302;414425;430443			-1	194	C498_17268;HVO_0283	ADE04075;ELY25147	ADE04075;ELY25147			ashA			D4GZR3_HALVD		3.6.4.-		Color2 [DarkGray]	1	4						nucleotide binding;adenyl nucleotide binding;adenyl ribonucleotide binding;ATP binding;binding;catalytic activity;helicase activity;hydrolase activity;hydrolase activity, acting on acid anhydrides;hydrolase activity, acting on acid anhydrides, in phosphorus-containing anhydrides;nucleic acid binding;nucleoside-triphosphatase activity;purine nucleotide binding;purine ribonucleoside triphosphate bi…					DEAD;Helicase_C		ATP-binding;Completeproteome;Helicase;Hydrolase;Nucleotide-binding;Referenceproteome
0.567175	1.06058	D4GVA9	D4GVA9	HVO_2176	HVO_2176	arCOG08980	SC.00178	S	conserved hypothetical protein (nonfunctional)	8405;19674;19715;20526	True;True;True;True	8878;21074;21115;21975	121320;121321;121322;121323;121324;121325;121326;121327;121328;121329;121330;121331;121332;282264;282265;282266;282267;282268;282269;282270;282741;282742;282743;282744;282745;282746;282747;295242;295243	171729;171730;171731;171732;171733;171734;171735;171736;171737;171738;171739;171740;171741;171742;171743;171744;171745;171746;171747;171748;171749;171750;171751;171752;402139;402140;402141;402142;402143;402144;402145;402860;402861;402862;402863;402864;402865;402866;402867;420682;420683	171739;402140;402866;420683			-1	1421	C498_06173;HVO_2176	ADE02376;ELY33405	ADE02376;ELY33405						D4GVA9_HALVD				Color2 [DarkGray]	1	4													Completeproteome;Referenceproteome
1.0284	1.04133	D4GV41	D4GV41	HVO_0945	HVO_0945	arCOG01238	COG00843	C	ba3-type terminal oxidase subunit I	1163;8807	True;True	1220;9294	20131;20132;20133;20134;20135;20136;20137;126474;126475;126476;126477	28780;28781;28782;28783;28784;28785;28786;179115;179116;179117;179118;179119	28781;179118			-1	620	C498_14051;HVO_0945	ADE02397;ELY27174	ADE02397;ELY27174			cbaA			D4GV41_HALVD		1.9.3.-		Color2 [DarkGray]	1	4					aerobic respiration;cellular metabolic process;cellular process;cellular respiration;energy derivation by oxidation of organic compounds;generation of precursor metabolites and energy;metabolic process;oxidation-reduction process	catalytic activity;binding;cation binding;cation transmembrane transporter activity;cytochrome-c oxidase activity;heme binding;heme-copper terminal oxidase activity;hydrogen ion transmembrane transporter activity;inorganic cation transmembrane transporter activity;ion binding;ion transmembrane transporter activity;iron ion binding;metal ion binding;monovalent inorganic cation transmembrane transp…	cell part;integral to membrane;intrinsic to membrane;membrane part;respiratory chain	cellular metabolic process;cellular process;cellular respiration;generation of precursor metabolites and energy;metabolic process	cell part	Oxidative phosphorylation	COX1		Completeproteome;Electrontransport;Heme;Iron;Membrane;Metal-binding;Oxidoreductase;Referenceproteome;Respiratorychain;Transmembrane;Transport		GO:0006091;GO:0008152;GO:0009060;GO:0009987;GO:0015980;GO:0044237;GO:0045333;GO:0055114
0.46795	1.04084	D4GRI6	D4GRI6	HVO_A0524	HVO_A0524				3-hydroxyacyl-CoA dehydrogenase	3859;6983;12572;13945;13946;19358;22920	True;True;True;True;True;True;True	4085;7387;13292;14736;14737;20741;24509	59117;59118;102878;102879;183710;183711;183712;183713;183714;183715;183716;183717;183718;183719;203799;203800;203801;203802;203803;203804;203805;203806;203807;203808;278073;278074;278075;278076;278077;278078;278079;278080;278081;332802;332803;332804;332805;332806;332807;332808	83662;83663;145569;145570;145571;145572;145573;262248;262249;262250;262251;262252;262253;262254;262255;262256;262257;262258;290954;290955;290956;290957;290958;290959;290960;290961;290962;290963;290964;290965;395745;395746;395747;395748;395749;395750;395751;395752;395753;474119;474120;474121;474122;474123;474124;474125	83662;145570;262248;290954;290957;395752;474123			-1	2128	C498_00445;HVO_A0524	ADE01664;ELY37521	ADE01664;ELY37521			hbd4			D4GRI6_HALVD		1.1.1.35		Color2 [DarkGray]	1	4					carboxylic acid metabolic process;cellular ketone metabolic process;cellular lipid metabolic process;cellular metabolic process;cellular process;fatty acid metabolic process;lipid metabolic process;metabolic process;monocarboxylic acid metabolic process;organic acid metabolic process;oxoacid metabolic process;primary metabolic process;small molecule metabolic process	nucleotide binding;3-hydroxyacyl-CoA dehydrogenase activity;binding;catalytic activity;coenzyme binding;cofactor binding;NAD binding;NAD+ binding;oxidoreductase activity;oxidoreductase activity, acting on CH-OH group of donors;oxidoreductase activity, acting on the CH-OH group of donors, NAD or NADP as acceptor		cellular ketone metabolic process;cellular lipid metabolic process;cellular metabolic process;cellular process;lipid metabolic process;metabolic process;organic acid metabolic process;primary metabolic process;small molecule metabolic process		Benzoate degradation;Butanoate metabolism	3HCDH;3HCDH_N		Completeproteome;Oxidoreductase;Plasmid;Referenceproteome		GO:0006082;GO:0006629;GO:0006631;GO:0008152;GO:0009987;GO:0019752;GO:0032787;GO:0042180;GO:0043436;GO:0044237;GO:0044238;GO:0044255;GO:0044281
2.11849	1.02485	D4GPF0	D4GPF0	HVO_B0149	HVO_B0149				oleate hydratase	3299;4596;4597;6519;9664;9739;13156;13493;14265;16768;17544;18238;18239;19564;19565;22141	True;True;True;True;True;True;True;True;True;True;True;True;True;True;True;True	3501;4861;4862;6909;10213;10290;13901;14259;15069;17938;18747;19519;19520;20957;20958;23673	53250;69364;69365;69366;69367;69368;69369;96203;96204;96205;96206;96207;96208;139023;139024;139025;139026;139027;139028;139029;139030;139763;139764;139765;139766;139767;139768;139769;139770;139771;139772;191558;197674;197675;197676;208905;208906;208907;208908;246171;246172;246173;246174;246175;246176;246177;246178;246179;254296;254297;254298;264064;264065;264066;264067;264068;264069;264070;264071…	75745;98310;98311;98312;98313;98314;98315;136308;136309;136310;136311;136312;136313;197592;197593;197594;197595;197596;197597;197598;197599;197600;197601;198615;198616;198617;198618;198619;198620;198621;198622;198623;198624;198625;198626;198627;198628;198629;198630;198631;273190;282017;282018;282019;297948;297949;297950;297951;297952;349851;349852;349853;349854;349855;349856;349857;349858;349859;…	75745;98310;98315;136310;197593;198615;273190;282017;297949;349852;360961;375640;375646;399949;399961;455304			-1	2260	C498_01025;HVO_B0149	ADE01311;ELY36685	ADE01311;ELY36685			orf3			D4GPF0_HALVD				Color2 [DarkGray]	1	4					carboxylic acid metabolic process;cellular ketone metabolic process;cellular lipid metabolic process;cellular metabolic process;cellular process;fatty acid metabolic process;lipid metabolic process;metabolic process;monocarboxylic acid metabolic process;organic acid metabolic process;oxoacid metabolic process;primary metabolic process;small molecule metabolic process	binding;carbon-oxygen lyase activity;catalytic activity;coenzyme binding;cofactor binding;FAD binding;flavin adenine dinucleotide binding;hydro-lyase activity;lyase activity;oleate hydratase activity		cellular ketone metabolic process;cellular lipid metabolic process;cellular metabolic process;cellular process;lipid metabolic process;metabolic process;organic acid metabolic process;primary metabolic process;small molecule metabolic process			Strep_67kDa_ant		Completeproteome;Plasmid;Referenceproteome		GO:0006082;GO:0006629;GO:0006631;GO:0008152;GO:0009987;GO:0019752;GO:0032787;GO:0042180;GO:0043436;GO:0044237;GO:0044238;GO:0044255;GO:0044281
0.256512	1.01795	D4GZF6	D4GZF6	HVO_0211	HVO_0211	arCOG04548	COG01146	C	ferredoxin (3Fe-4S)(4Fe-4S), zinc-containing	1093;1352;1353;12066	True;True;True;True	1147;1418;1419;12764	19442;19443;19444;19445;19446;19447;19448;19449;19450;19451;19452;19453;19454;19455;19456;19457;19458;19459;19460;19461;23166;23167;23168;23169;23170;23171;23172;23173;23174;23175;23176;23177;23178;23179;23180;23181;23182;23183;23184;23185;177052;177053;177054;177055;177056	27837;27838;27839;27840;27841;27842;27843;27844;27845;27846;27847;27848;27849;27850;27851;27852;27853;27854;27855;27856;27857;27858;27859;27860;27861;27862;27863;27864;27865;27866;27867;27868;33084;33085;33086;33087;33088;33089;33090;33091;33092;33093;33094;33095;33096;33097;33098;33099;33100;33101;33102;33103;33104;33105;33106;33107;33108;33109;33110;33111;252932;252933;252934;252935;252936	27843;33108;33111;252933			-1	157	C498_19309;HVO_0211	ADE02374;ELY23903	ADE02374;ELY23903			ferB1			D4GZF6_HALVD				Color2 [DarkGray]	1	4					metabolic process;oxidation-reduction process	binding;3 iron, 4 sulfur cluster binding;4 iron, 4 sulfur cluster binding;cation binding;electron carrier activity;ion binding;iron-sulfur cluster binding;metal cluster binding;metal ion binding;transition metal ion binding;zinc ion binding		metabolic process			Fer4_9		3Fe-4S;4Fe-4S;Completeproteome;Electrontransport;Iron;Iron-sulfur;Metal-binding;Referenceproteome;Transport;Zinc		GO:0008152;GO:0055114
0.438224	1.01157	D4GXJ4	D4GXJ4	HVO_2878	HVO_2878	arCOG06206	SC.00621	S	conserved hypothetical protein	13601	TRUE	14381	198873;198874;198875	283778;283779;283780;283781;283782	283779			-1	1852	C498_17573;HVO_2878	ADE02644;ELY25013	ADE02644;ELY25013						D4GXJ4_HALVD				Color2 [DarkGray]	1	4													Completeproteome;Referenceproteome
1.21284	1.0068	D4GV96	D4GV96	HVO_2163	HVO_2163	arCOG00922	COG01136	V	ABC-type transport system ATP-binding protein	722;1148;1816;2071;2699;9355;9546;17795;18919;22241	True;True;True;True;True;True;True;True;True;True	758;1204;1907;2198;2871;9890;10088;19028;20279;23779	11323;11324;11325;11326;19975;19976;19977;19978;31500;31501;31502;31503;31504;31505;31506;31507;31508;31509;31510;31511;31512;31513;35686;35687;35688;35689;35690;45977;45978;45979;45980;45981;45982;45983;45984;45985;45986;45987;45988;45989;134013;134014;137453;137454;257492;272665;272666;272667;272668;272669;272670;272671;272672;272673;272674;272675;272676;322562;322563;322564;322565	16492;16493;16494;16495;28582;28583;28584;28585;44994;44995;44996;44997;44998;44999;45000;45001;45002;45003;45004;45005;45006;45007;45008;45009;45010;45011;45012;50983;50984;50985;50986;50987;50988;65534;65535;65536;65537;65538;65539;65540;65541;65542;65543;65544;65545;65546;65547;65548;65549;190077;190078;195255;195256;195257;365779;387749;387750;387751;387752;387753;387754;387755;387756;387757;…	16493;28584;45009;50987;65536;190078;195255;365779;387751;459697			-1	1411	C498_06108;HVO_2163	ADE03646;ELY33756	ADE03646;ELY33756			lolD			D4GV96_HALVD				Color2 [DarkGray]	1	4						nucleotide binding;adenyl nucleotide binding;adenyl ribonucleotide binding;ATP binding;ATPase activity;binding;catalytic activity;hydrolase activity;hydrolase activity, acting on acid anhydrides;hydrolase activity, acting on acid anhydrides, in phosphorus-containing anhydrides;nucleoside-triphosphatase activity;purine nucleotide binding;purine ribonucleoside triphosphate binding;purine ribonucleo…					ABC_tran		ATP-binding;Completeproteome;Lipoprotein;Nucleotide-binding;Referenceproteome
0.341884	1.00226	D4GXB0	D4GXB0	HVO_1282	HVO_1282	arCOG02172	COG00720	H	PtpS family protein	237;8117;24022	True;True;True	249;8573;25665	3986;3987;3988;3989;3990;3991;3992;3993;3994;118043;118044;118045;118046;118047;118048;118049;118050;118051;118052;118053;118054;118055;349910;349911;349912;349913;349914;349915;349916;349917;349918;349919;349920	5765;5766;5767;5768;5769;5770;5771;5772;5773;166958;166959;166960;166961;166962;166963;166964;166965;166966;166967;166968;166969;166970;166971;166972;166973;498389;498390;498391;498392;498393;498394;498395;498396;498397;498398;498399;498400;498401;498402;498403	5767;166970;498402			-1	846	C498_12333;HVO_1282	ADE04887;ELY28032	ADE04887;ELY28032						D4GXB0_HALVD				Color2 [DarkGray]	1	4										Folate biosynthesis	PTPS		Completeproteome;Referenceproteome
0.401236	0.986806	D4GXT1	D4GXT1	HVO_1376	HVO_1376	arCOG02706	COG00346	E	methylmalonyl-CoA epimerase	8830;10702;18898;19229	True;True;True;True	9318;11321;20256;20608	126880;126881;126882;126883;126884;126885;126886;153413;153414;153415;272517;272518;272519;272520;272521;272522;272523;272524;272525;272526;272527;272528;272529;272530;272531;276455;276456;276457;276458;276459	179760;179761;179762;179763;179764;179765;179766;179767;217914;217915;217916;387533;387534;387535;387536;387537;387538;387539;387540;387541;387542;387543;387544;387545;387546;387547;387548;387549;387550;387551;387552;387553;387554;387555;387556;387557;393447;393448;393449;393450;393451;393452	179765;217915;387554;393449			-1	914	C498_11863;HVO_1376	ADE04729;ELY27938	ADE04729;ELY27938			mce			D4GXT1_HALVD		5.1.99.1		Color2 [DarkGray]	1	4						catalytic activity;isomerase activity;lyase activity;methylmalonyl-CoA epimerase activity;racemase and epimerase activity							Completeproteome;Isomerase;Lyase;Referenceproteome
0.569948	0.983612	D4GT87	D4GT87	HVO_0722	HVO_0722	arCOG04590	SC.00501	R	DUF457 family protein	8963;11040	True;True	9463;11673	128456;128457;128458;128459;128460;128461;128462;128463;128464;128465;128466;128467;128468;128469;128470;128471;158801;158802;158803;158804;158805	182069;182070;182071;182072;182073;182074;182075;182076;182077;182078;182079;182080;182081;182082;182083;182084;182085;182086;182087;182088;182089;182090;182091;182092;225505;225506;225507;225508;225509;225510	182075;225507			-1	469	C498_15123;HVO_0722	ADE04677;ELY26415	ADE04677;ELY26415						D4GT87_HALVD				Color2 [DarkGray]	1	4						catalytic activity;hydrolase activity					DUF457		Completeproteome;Hydrolase;Referenceproteome
0.53369	0.981415	D4GW26	D4GW26	HVO_1100	HVO_1100	arCOG04393	COG00289	E	4-hydroxy-tetrahydrodipicolinate reductase	1074;3234;3235;4972;5294;5705;9779;17885;20910	True;True;True;True;True;True;True;True;True	1126;3432;3433;5266;5608;6037;10334;19136;22386	19218;52496;52497;52498;52499;52500;52501;52502;52503;52504;52505;52506;52507;75337;81066;81067;81068;81069;81070;81071;81072;81073;81074;81075;85437;140231;140232;140233;140234;258961;258962;258963;258964;258965;301571;301572;301573;301574;301575;301576;301577;301578;301579;301580;301581;301582	27523;74693;74694;74695;74696;74697;74698;74699;74700;74701;74702;74703;74704;74705;106546;114666;114667;114668;114669;114670;114671;114672;114673;114674;114675;114676;120858;199263;199264;199265;199266;367987;367988;367989;367990;367991;429902;429903;429904;429905;429906;429907;429908;429909;429910;429911;429912;429913;429914;429915;429916;429917	27523;74693;74701;106546;114670;120858;199265;367990;429917			-1	732	C498_13254;HVO_1100	ADE04368;ELY27512	ADE04368;ELY27512			dapB			D4GW26_HALVD		1.17.1.8		Color2 [DarkGray]	1	4					amine biosynthetic process;amine metabolic process;aspartate family amino acid biosynthetic process;aspartate family amino acid metabolic process;biosynthetic process;carboxylic acid biosynthetic process;carboxylic acid metabolic process;cellular amine metabolic process;cellular amino acid biosynthetic process;cellular amino acid metabolic process;cellular biosynthetic process;cellular ketone met…	nucleotide binding;binding;catalytic activity;coenzyme binding;cofactor binding;dihydrodipicolinate reductase activity;NAD binding;NADP binding;NADPH binding;oxidoreductase activity;oxidoreductase activity, acting on CH or CH2 groups;oxidoreductase activity, acting on CH or CH2 groups, NAD or NADP as acceptor;oxidoreductase activity, acting on the CH-CH group of donors;oxidoreductase activity, ac…	cell part;cytoplasm;intracellular part	amine metabolic process;biosynthetic process;cellular amino acid metabolic process;cellular ketone metabolic process;cellular metabolic process;cellular nitrogen compound metabolic process;cellular process;metabolic process;nitrogen compound metabolic process;organic acid metabolic process;primary metabolic process;small molecule metabolic process	cell part;cytoplasm	Lysine biosynthesis	DapB_C;DapB_N		Amino-acidbiosynthesis;Completeproteome;Cytoplasm;Diaminopimelatebiosynthesis;Lysinebiosynthesis;NAD;NADP;Oxidoreductase;Referenceproteome		GO:0006082;GO:0006520;GO:0006553;GO:0006807;GO:0008152;GO:0008652;GO:0009058;GO:0009066;GO:0009067;GO:0009085;GO:0009089;GO:0009308;GO:0009309;GO:0009987;GO:0016053;GO:0019752;GO:0019877;GO:0034641;GO:0042180;GO:0043436;GO:0043648;GO:0044106;GO:0044237;GO:0044238;GO:0044249;GO:0044271;GO:0044281;GO:0044283;GO:0046394;GO:0046451
1.32997	0.979435	D4GUF1	D4GUF1	HVO_2617	HVO_2617	arCOG07570	COG00569	P	TrkA-C domain protein	2387;5617;10198;17952;18445	True;True;True;True;True	2536;5946;10780;19211;19743	40838;40839;40840;40841;40842;40843;40844;84544;84545;84546;146579;259884;259885;259886;259887;259888;259889;259890;259891;259892;267094;267095;267096;267097;267098	58217;58218;58219;58220;58221;58222;58223;58224;58225;119584;119585;119586;208086;369269;369270;369271;369272;369273;369274;369275;369276;369277;369278;369279;379704;379705;379706;379707;379708	58223;119584;208086;369273;379706			-1	1678	C498_08365;HVO_2617	ADE04326;ELY32524	ADE04326;ELY32524						D4GUF1_HALVD				Color2 [DarkGray]	1	4					cation transport;establishment of localization;ion transport;metal ion transport;monovalent inorganic cation transport;potassium ion transport;transport	cation transmembrane transporter activity;ion transmembrane transporter activity;substrate-specific transmembrane transporter activity;substrate-specific transporter activity;transmembrane transporter activity;transporter activity		establishment of localization;ion transport;transport			TrkA_C		Completeproteome;Referenceproteome		GO:0006810;GO:0006811;GO:0006812;GO:0006813;GO:0015672;GO:0030001;GO:0051234
0.601329	0.977855	D4GP95	D4GP95	HVO_B0093	HVO_B0093				ABC-type transport system periplasmic substrate-binding protein (probable substrate dipeptide/oligopeptide)	1913;13792;16175;18907;20266;21805;22887	True;True;True;True;True;True;True	2030;14579;17306;20267;21687;23327;24474	32994;32995;32996;32997;201803;238166;238167;238168;238169;238170;238171;272600;290424;290425;290426;290427;290428;314885;332410	47065;47066;47067;47068;288015;338427;338428;338429;338430;338431;338432;387645;413965;413966;413967;413968;413969;448976;473474	47068;288015;338427;387645;413966;448976;473474			-1	2233	HVO_B0093	ADE01324	ADE01324			dppA12			D4GP95_HALVD				Color2 [DarkGray]	1	4										ABC transporters	SBP_bac_5		Completeproteome;Plasmid;Referenceproteome
1.51271	0.969351	D4H057	D4H057	HVO_1712	HVO_1712	arCOG04604	COG04276	R	START domain protein	10487;12569	True;True	11087;13289	150216;150217;150218;150219;150220;150221;150222;150223;150224;183656;183657;183658;183659;183660	213192;213193;213194;213195;213196;213197;213198;213199;213200;262166;262167;262168;262169;262170	213200;262167			-1	1154	C498_03919;HVO_1712	ADE03893;ELY35394	ADE03893;ELY35394						D4H057_HALVD				Color2 [DarkGray]	1	4											Polyketide_cyc		Completeproteome;Referenceproteome
1.33441	0.968333	D4GY14	D4GY14	HVO_1425	HVO_1425	arCOG08140		S	conserved hypothetical protein	4285;7354;10373;11027;16054;24053;24054;24097	True;True;True;True;True;True;True;True	4539;7772;10965;11660;17180;25696;25697;25742	66071;66072;66073;66074;108537;108538;108539;108540;108541;108542;108543;108544;108545;108546;108547;148646;148647;148648;148649;148650;148651;148652;148653;148654;148655;148656;158653;158654;158655;158656;158657;158658;158659;158660;158661;158662;158663;158664;158665;158666;158667;158668;158669;158670;158671;237121;237122;350405;350406;350407;350408;350409;350410;350411;350412;350413;350414;3504…	93613;93614;93615;93616;93617;93618;153421;153422;153423;153424;153425;153426;153427;153428;153429;153430;153431;153432;211082;211083;211084;211085;211086;211087;211088;211089;211090;211091;211092;225288;225289;225290;225291;225292;225293;225294;225295;225296;225297;225298;225299;225300;225301;225302;225303;225304;225305;225306;225307;225308;225309;225310;225311;225312;337009;337010;337011;337012…	93616;153425;211086;225300;337012;499035;499039;499721			-1	946	C498_11606;HVO_1425	ADE05182;ELY28337	ADE05182;ELY28337						D4GY14_HALVD				Color2 [DarkGray]	1	4													Completeproteome;Referenceproteome
0.863739	0.964713	D4GU73	D4GU73	HVO_2060	HVO_2060	ENOG4102TVJ			low-salt glycan biosynthesis protein Agl8	8690;10144;13087;15447;21785	True;True;True;True;True	9173;10725;13830;16531;23307	125246;125247;125248;125249;125250;125251;125252;125253;125254;146034;146035;146036;146037;190759;190760;190761;190762;190763;190764;190765;190766;190767;190768;227730;227731;227732;227733;227734;227735;227736;227737;227738;314664;314665;314666;314667;314668;314669;314670;314671;314672	177443;177444;177445;177446;177447;177448;177449;177450;177451;177452;177453;177454;177455;207351;207352;207353;207354;272082;272083;272084;272085;272086;272087;272088;272089;272090;272091;323368;323369;323370;323371;323372;323373;323374;323375;323376;323377;448589;448590;448591;448592;448593;448594;448595;448596;448597;448598;448599;448600;448601	177449;207352;272090;323368;448599			-1	1357	C498_05588;HVO_2060	ADE04487;ELY33654	ADE04487;ELY33654			agl8			AGL8_HALVD		3.6.1.-		Color2 [DarkGray]	1	4					carbohydrate metabolic process;cellular carbohydrate metabolic process;cellular component organization;cellular component organization or biogenesis;cellular macromolecule metabolic process;cellular metabolic process;cellular process;cellular protein metabolic process;external encapsulating structure organization;glycosylation;macromolecule glycosylation;macromolecule metabolic process;macromolec…	binding;catalytic activity;cation binding;hydrolase activity;ion binding;metal ion binding		carbohydrate metabolic process;cellular component organization;cellular metabolic process;cellular process;external encapsulating structure organization;macromolecule metabolic process;macromolecule modification;metabolic process;primary metabolic process;protein glycosylation;protein metabolic process;protein modification process			NUDIX		Completeproteome;Hydrolase;Magnesium;Metal-binding;Referenceproteome		GO:0005975;GO:0006464;GO:0006486;GO:0008152;GO:0009987;GO:0016043;GO:0019538;GO:0043170;GO:0043412;GO:0043413;GO:0044237;GO:0044238;GO:0044260;GO:0044262;GO:0044267;GO:0045229;GO:0045232;GO:0070085;GO:0071840
0.901516	0.962779	D4GXY8	D4GXY8	HVO_1409	HVO_1409	arCOG02017	COG01853	C	YwrF family protein	4218;8419;8596;12281;14594;16018	True;True;True;True;True;True	4458;8892;9077;12985;15444;15445;17143	65203;65204;65205;65206;121478;121479;121480;121481;123946;179937;179938;179939;179940;179941;179942;179943;214084;214085;214086;214087;214088;214089;214090;214091;214092;214093;214094;214095;214096;236738;236739;236740;236741;236742;236743;236744	92403;92404;92405;92406;171993;171994;171995;171996;175462;256854;256855;256856;256857;256858;256859;256860;256861;256862;304897;304898;304899;304900;304901;304902;304903;304904;304905;304906;304907;304908;304909;304910;336484;336485;336486;336487;336488;336489;336490;336491	92405;171996;175462;256856;304904;336484	698	1	-1	937	C498_11691;HVO_1409	ADE02720;ELY28354	ADE02720;ELY28354						D4GXY8_HALVD				Color2 [DarkGray]	1	4						nucleotide binding;binding;catalytic activity;coenzyme binding;cofactor binding;flavin reductase activity;FMN binding;oxidoreductase activity;oxidoreductase activity, acting on the CH-NH group of donors;oxidoreductase activity, acting on the CH-NH group of donors, NAD or NADP as acceptor					Flavin_Reduct		Completeproteome;Referenceproteome
1.12208	0.945162	D4GVH2	D4GVH2	HVO_0995	HVO_0995	arCOG04706	SC.00507	S	conserved hypothetical protein	1335;1715;3267;17669	True;True;True;True	1401;1803;3466;18887	23005;23006;23007;23008;23009;23010;23011;23012;23013;23014;23015;23016;23017;23018;23019;23020;23021;23022;23023;23024;23025;23026;29928;29929;29930;29931;29932;29933;29934;29935;29936;29937;29938;29939;52856;52857;52858;52859;52860;52861;255652;255653;255654;255655;255656;255657;255658	32853;32854;32855;32856;32857;32858;32859;32860;32861;32862;32863;32864;32865;32866;32867;32868;32869;32870;32871;32872;32873;32874;32875;42756;42757;42758;42759;42760;42761;42762;42763;42764;42765;42766;42767;42768;42769;42770;42771;42772;42773;75170;75171;75172;75173;75174;75175;362927;362928;362929;362930;362931;362932;362933	32854;42758;75170;362929			-1	655	C498_13789;HVO_0995	ADE03217;ELY27619	ADE03217;ELY27619						D4GVH2_HALVD				Color2 [DarkGray]	1	4													Completeproteome;Referenceproteome
0.483255	0.943015	D4GUS4	D4GUS4	HVO_2127	HVO_2127	arCOG01108	COG01473	R	M20 family amidohydrolase (homolog to indole-3-acetyl-aspartate hydrolase)	1569;12890;14550;15334;16243;19337	True;True;True;True;True;True	1652;13618;15385;16412;17376;20719	28135;188142;188143;188144;188145;188146;188147;188148;188149;213330;226018;226019;226020;238909;238910;238911;277824;277825;277826;277827	40103;268337;268338;268339;268340;268341;268342;268343;268344;303837;320827;320828;320829;320830;339543;339544;339545;395361;395362;395363;395364;395365	40103;268341;303837;320829;339545;395363			-1	1397	C498_05928;HVO_2127	ADE05162;ELY33720	ADE05162;ELY33720						D4GUS4_HALVD				Color2 [DarkGray]	1	4						catalytic activity;hydrolase activity					M20_dimer;Peptidase_M20		Completeproteome;Hydrolase;Referenceproteome
2.09997	0.939234	D4GPP7	D4GPP7	HVO_B0248	HVO_B0248				probable oxidoreductase (short-chain dehydrogenase family)	4911;7884;8355;10731;12646;14749;15863;17872;20066;21197;21453	True;True;True;True;True;True;True;True;True;True;True	5199;5200;8328;8826;11350;13366;15668;15669;16981;19122;21480;22688;22961	74261;74262;74263;74264;74265;74266;74267;74268;74269;74270;74271;74272;74273;74274;74275;74276;74277;74278;74279;74280;74281;74282;74283;74284;74285;74286;74287;74288;74289;74290;74291;74292;74293;74294;74295;74296;114621;114622;114623;114624;114625;114626;114627;114628;114629;114630;114631;114632;114633;114634;114635;114636;120754;120755;120756;120757;120758;120759;120760;120761;120762;120763;1…	105040;105041;105042;105043;105044;105045;105046;105047;105048;105049;105050;105051;105052;105053;105054;105055;105056;105057;105058;105059;105060;105061;105062;105063;105064;105065;105066;105067;105068;105069;105070;105071;105072;105073;105074;105075;105076;105077;105078;105079;105080;105081;105082;105083;105084;105085;105086;105087;105088;105089;105090;105091;105092;105093;105094;105095;105096;…	105071;162172;170963;218606;263806;308309;334077;367762;410018;436865;442331	1499;1500	169;217	-1	2286	C498_02395;HVO_B0248	ADE01322;ELY36959	ADE01322;ELY36959						D4GPP7_HALVD		1.1.1.-		Color2 [DarkGray]	1	4						catalytic activity;oxidoreductase activity					adh_short		Completeproteome;Oxidoreductase;Plasmid;Referenceproteome
0.682786	0.933789	D4GVR3;D4GQH5	D4GVR3	HVO_2693;HVO_A0146	HVO_2693	arCOG00159	COG00395	G	ABC-type transport system permease protein (probable substrate sugar)	11671;18788;18789	True;True;True	12349;20132;20133;20134	171047;171048;171049;271342;271343;271344;271345;271346;271347;271348;271349;271350;271351;271352;271353	244365;244366;244367;385849;385850;385851;385852;385853;385854;385855;385856;385857;385858;385859;385860;385861;385862;385863;385864	244367;385851;385862	1184	17	-1;-1	1734	C498_08754;HVO_2693	ADE03058;ELY32285	ADE03058;ELY32285			tsgC3			D4GVR3_HALVD				Color2 [DarkGray]	1	4					establishment of localization;transport		cell part;integral to membrane;intrinsic to membrane;membrane;membrane part;plasma membrane	establishment of localization;transport	cell part;membrane;plasma membrane		BPD_transp_1		Completeproteome;Membrane;Referenceproteome;Transmembrane;Transport		GO:0006810;GO:0051234
0.511194	0.929787	D4GW70	D4GW70	HVO_2735	HVO_2735	arCOG09017		S	conserved hypothetical protein	708	TRUE	743	10970;10971;10972;10973;10974;10975;10976;10977;10978;10979	15901;15902;15903;15904;15905;15906;15907;15908;15909;15910;15911	15909			-1	1763	C498_08964;HVO_2735	ADE04861;ELY32327	ADE04861;ELY32327						D4GW70_HALVD				Color2 [DarkGray]	1	4													Completeproteome;Referenceproteome
1.1229	0.925278	D4GU74	D4GU74	HVO_2061	HVO_2061	arCOG00894,arCOG01910	COG00463,COG01030	M,O	low-salt glycan biosynthesis hexosyltransferase Agl6	5736;5737;6076;7879;8344;12745;18051;22679	True;True;True;True;True;True;True;True	6070;6071;6431;8323;8815;13468;19316;19317;24250	85760;85761;85762;85763;85764;85765;85766;85767;85768;85769;85770;90220;90221;114568;114569;114570;114571;114572;114573;120687;120688;120689;120690;186593;186594;186595;186596;186597;186598;186599;186600;261198;261199;261200;261201;261202;261203;261204;261205;261206;329005;329006;329007;329008	121312;121313;121314;121315;121316;121317;121318;121319;121320;121321;121322;121323;127638;127639;162071;162072;162073;162074;162075;162076;170843;170844;170845;170846;266126;266127;266128;266129;266130;266131;266132;266133;266134;266135;266136;371265;371266;371267;371268;371269;371270;371271;371272;371273;468862;468863;468864;468865;468866;468867	121318;121323;127639;162072;170845;266129;371266;468866			-1	1358	C498_05593;HVO_2061	ADE02267;ELY33655	ADE02267;ELY33655			agl6			AGL6_HALVD		2.4.1.-		Color2 [DarkGray]	1	4					carbohydrate metabolic process;cellular carbohydrate metabolic process;cellular component organization;cellular component organization or biogenesis;cellular macromolecule metabolic process;cellular metabolic process;cellular process;cellular protein metabolic process;external encapsulating structure organization;glycosylation;macromolecule glycosylation;macromolecule metabolic process;macromolec…	catalytic activity;transferase activity;transferase activity, transferring glycosyl groups	cell part;integral to membrane;intrinsic to membrane;membrane part	carbohydrate metabolic process;cellular component organization;cellular metabolic process;cellular process;external encapsulating structure organization;macromolecule metabolic process;macromolecule modification;metabolic process;primary metabolic process;protein glycosylation;protein metabolic process;protein modification process	cell part		Glycos_transf_2		Completeproteome;Glycosyltransferase;Membrane;Referenceproteome;Transferase;Transmembrane;Transmembranehelix		GO:0005975;GO:0006464;GO:0006486;GO:0008152;GO:0009987;GO:0016043;GO:0019538;GO:0043170;GO:0043412;GO:0043413;GO:0044237;GO:0044238;GO:0044260;GO:0044262;GO:0044267;GO:0045229;GO:0045232;GO:0070085;GO:0071840
0.474121	0.923504	D4GVT1	D4GVT1	HVO_2702	HVO_2702	arCOG01648	COG00596	R	alpha/beta hydrolase fold protein	2643;3123;3529;3569;4046;5200;14123;14124;14712;15933	True;True;True;True;True;True;True;True;True;True	2809;3314;3739;3780;4279;5512;14921;14922;15618;17058	45264;45265;45266;45267;45268;45269;45270;45271;51093;51094;51095;51096;51097;51098;51099;51100;51101;55780;55781;55782;55783;55784;55785;55786;55787;55788;55789;55790;55791;55792;55793;55794;56153;56154;56155;56156;56157;56158;56159;56160;56161;56162;56163;61656;61657;61658;61659;61660;61661;61662;61663;61664;61665;61666;61667;61668;61669;61670;61671;61672;61673;61674;61675;61676;61677;61678;799…	64470;64471;64472;64473;64474;64475;64476;64477;64478;64479;72751;72752;72753;72754;72755;72756;72757;72758;72759;72760;72761;79230;79231;79232;79233;79234;79235;79236;79237;79238;79239;79240;79241;79242;79243;79244;79245;79246;79732;79733;79734;79735;79736;79737;79738;79739;79740;79741;79742;79743;87436;87437;87438;87439;87440;87441;87442;87443;87444;87445;87446;87447;87448;87449;87450;87451;874…	64479;72756;79243;79734;87446;112993;293885;293905;307659;335653			-1	1741	C498_08799;HVO_2702	ADE05047;ELY32294	ADE05047;ELY32294						D4GVT1_HALVD				Color2 [DarkGray]	1	4						catalytic activity;hydrolase activity					Abhydrolase_6		Completeproteome;Hydrolase;Referenceproteome
0.466012	0.922519	D4GYY3	D4GYY3	HVO_1554	HVO_1554	arCOG02142	COG01916	S	TraB family protein	3304;7091;8043;8899;14950;15759;23131	True;True;True;True;True;True;True	3506;7500;8498;9397;15933;16870;24723	53304;104901;104902;104903;104904;104905;104906;117416;117417;117418;117419;117420;117421;117422;127704;127705;127706;127707;127708;127709;127710;127711;127712;221351;221352;233475;233476;233477;337514;337515	75831;148433;148434;148435;148436;148437;148438;148439;148440;166120;166121;166122;166123;166124;166125;166126;166127;180934;180935;180936;180937;180938;180939;180940;180941;180942;314242;314243;331735;331736;331737;480535;480536	75831;148435;166124;180935;314242;331735;480535			-1	1041	C498_03125;HVO_1554	ADE04779;ELY35779	ADE04779;ELY35779			traB			D4GYY3_HALVD				Color2 [DarkGray]	1	4											TraB		Completeproteome;Referenceproteome
1.58625	0.920815	D4GWR0	D4GWR0	HVO_2413	HVO_2413	arCOG01561	COG05256	J	translation elongation factor aEF-1 alpha subunit	566;1058;1059;4258;5567;5931;7921;8538;9086;9795;9902;12592;13435;13436;14648;15669;16015;16780;17058;18090;20015;20187;21730;22523;24182	True;True;True;False;True;False;True;True;True;False;True;True;True;True;True;True;False;True;True;True;True;True;True;True;True	588;1109;1110;4504;4505;5895;6278;8372;9016;9597;10350;10461;13312;14198;14199;15526;16768;17140;17950;18232;19359;21428;21606;23248;24090;25829	9194;9195;9196;9197;9198;9199;9200;9201;9202;9203;9204;19064;19065;19066;19067;19068;19069;19070;19071;19072;19073;19074;19075;19076;19077;19078;19079;19080;19081;65647;65648;65649;65650;65651;65652;65653;65654;65655;65656;65657;65658;65659;65660;65661;65662;65663;65664;65665;65666;65667;65668;65669;65670;65671;65672;65673;65674;65675;65676;65677;65678;65679;65680;65681;65682;65683;65684;65685;65…	13287;13288;13289;13290;13291;13292;13293;13294;13295;13296;13297;27286;27287;27288;27289;27290;27291;27292;27293;27294;27295;27296;27297;27298;27299;27300;27301;27302;27303;27304;27305;27306;27307;27308;27309;27310;27311;27312;27313;27314;27315;27316;27317;27318;27319;27320;93012;93013;93014;93015;93016;93017;93018;93019;93020;93021;93022;93023;93024;93025;93026;93027;93028;93029;93030;93031;930…	13290;27286;27289;93079;119005;125085;162967;174556;185108;199472;202644;262553;279318;279319;306336;328459;336443;349993;353678;372359;409139;412250;447281;465601;500908	251	406	-1	1554	C498_07345;HVO_2413	ADE05147;ELY32855	ADE05147;ELY32855			tef1a2			D4GWR0_HALVD				Color2 [DarkGray]	1	4						nucleotide binding;binding;catalytic activity;GTP binding;GTPase activity;guanyl nucleotide binding;guanyl ribonucleotide binding;hydrolase activity;hydrolase activity, acting on acid anhydrides;hydrolase activity, acting on acid anhydrides, in phosphorus-containing anhydrides;nucleic acid binding;nucleoside-triphosphatase activity;purine nucleotide binding;purine ribonucleoside triphosphate bind…	cell part;cytoplasm;intracellular part		cell part;cytoplasm		GTP_EFTU;GTP_EFTU_D2;GTP_EFTU_D3		Completeproteome;Cytoplasm;Elongationfactor;GTP-binding;Hydrolase;Nucleotide-binding;Proteinbiosynthesis;Referenceproteome
0.590059	0.906328	D4GVJ3	D4GVJ3	HVO_1016	HVO_1016	arCOG01139	COG01310	O	JAB domain protein	3769;21996	True;True	3991;23524	58123;58124;58125;317485	82348;82349;82350;452692	82350;452692			-1	666	C498_13679;HVO_1016	ADE03305;ELY27597	ADE03305;ELY27597						JAMM2_HALVD				Color2 [DarkGray]	1	4						catalytic activity;binding;cation binding;hydrolase activity;ion binding;metal ion binding;metallopeptidase activity;peptidase activity;peptidase activity, acting on L-amino acid peptides					Prok-JAB		Completeproteome;Hydrolase;Metal-binding;Metalloprotease;Protease;Referenceproteome;Zinc
0.600786	0.901029	D4GWJ3	D4GWJ3	HVO_2344	HVO_2344	arCOG03860	COG00640	K	HTH domain protein	3056;4688;7967;12039;14101;18779;21994	True;True;True;True;True;True;True	3245;4962;8420;12734;14898;20122;23522	50285;50286;50287;50288;50289;50290;50291;50292;70633;70634;116176;176714;176715;176716;176717;205497;205498;205499;205500;271181;271182;271183;271184;317471;317472	71564;71565;71566;71567;71568;71569;71570;71571;100166;100167;164407;252388;252389;252390;252391;293330;293331;293332;293333;385628;385629;385630;385631;452672;452673	71567;100167;164407;252390;293332;385629;452673			-1	1510	C498_07005;HVO_2344	ADE04592;ELY32787	ADE04592;ELY32787						D4GWJ3_HALVD				Color2 [DarkGray]	1	4													Completeproteome;Referenceproteome
1.42729	0.896654	D4GVY6	D4GVY6	HVO_2270	HVO_2270	arCOG02632	COG00286	V	type I restriction-modification system DNA-methyltransferase RmeM	2073;5604;6044;6297;6578;8294;8295;9613;16345;16828;18579;20342;20343;23171;23300	True;True;True;True;True;True;True;True;True;True;True;True;True;True;True	2200;5933;6397;6661;6662;6969;8759;8760;10159;17486;17998;19896;21776;21777;24765;24904	35695;35696;35697;35698;35699;35700;35701;35702;35703;84423;84424;84425;84426;84427;84428;84429;84430;84431;84432;84433;84434;84435;84436;84437;84438;84439;84440;89850;89851;89852;89853;92793;92794;92795;92796;92797;92798;92799;92800;92801;92802;92803;97273;97274;97275;97276;119979;119980;119981;119982;119983;119984;119985;119986;119987;119988;119989;119990;138395;240213;240214;240215;240216;2402…	50994;50995;50996;50997;50998;50999;51000;51001;51002;51003;119422;119423;119424;119425;119426;119427;119428;119429;119430;119431;119432;119433;119434;119435;119436;119437;119438;119439;119440;119441;119442;119443;119444;119445;119446;119447;119448;119449;119450;119451;119452;119453;119454;127120;127121;127122;127123;131362;131363;131364;131365;131366;131367;131368;131369;131370;131371;131372;131…	50996;119439;127123;131366;137643;169793;169801;196696;341374;351162;381910;415481;415485;481587;486675	987	210	-1	1470	HVO_2270	ADE02452	ADE02452			rmeM			D4GVY6_HALVD		2.1.1.-		Color2 [DarkGray]	1	4					nucleobase-containing compound metabolic process;biological regulation;cellular macromolecule metabolic process;cellular metabolic process;cellular nitrogen compound metabolic process;cellular process;DNA alkylation;DNA metabolic process;DNA methylation;DNA modification;macromolecule metabolic process;macromolecule methylation;macromolecule modification;metabolic process;methylation;nitrogen comp…	nucleic acid binding;binding;catalytic activity;DNA binding;methyltransferase activity;N-methyltransferase activity;transferase activity;transferase activity, transferring one-carbon groups		nucleobase-containing compound metabolic process;biological regulation;cellular metabolic process;cellular nitrogen compound metabolic process;cellular process;DNA metabolic process;DNA modification;macromolecule metabolic process;macromolecule modification;metabolic process;nitrogen compound metabolic process;one-carbon metabolic process;primary metabolic process;regulation of gene expression, e…			HsdM_N;N6_Mtase		Completeproteome;Methyltransferase;Referenceproteome;Transferase		GO:0006139;GO:0006259;GO:0006304;GO:0006305;GO:0006306;GO:0006730;GO:0006807;GO:0008152;GO:0009987;GO:0010468;GO:0019222;GO:0032259;GO:0034641;GO:0040029;GO:0043170;GO:0043412;GO:0043414;GO:0044237;GO:0044238;GO:0044260;GO:0044281;GO:0050789;GO:0060255;GO:0065007;GO:0090304
0.259922	0.892827	D4GRU1	D4GRU1	HVO_A0633	HVO_A0633				pilin PilA	23282;23510	True;True	24886;25124	341368;341369;341370;341371;341372;341373;341374;341375;341376;341377;341378;341379;341380;341381;341382;341383;341384;341385;341386;341387;341388;341389;341390;341391;341392;341393;341394;341395;341396;341397;341398;341399;341400;341401;341402;341403;341404;341405;341406;341407;341408;341409;341410;341411;341412;341413;341414;341415;341416;341417;341418;341419;341420;341421;341422;341423;341424;…	485854;485855;485856;485857;485858;485859;485860;485861;485862;485863;485864;485865;485866;485867;485868;485869;485870;485871;485872;485873;485874;485875;485876;485877;485878;485879;485880;485881;485882;485883;485884;485885;485886;485887;485888;485889;485890;485891;485892;485893;485894;485895;485896;485897;485898;485899;485900;485901;485902;485903;485904;485905;485906;485907;485908;485909;485910;…	485933;489923			-1	2171	C498_00955;HVO_A0633	ADE02056;ELY37409	ADE02056;ELY37409			HVO_A0633			D4GRU1_HALVD				Color2 [DarkGray]	1	4											DUF1628		Completeproteome;Plasmid;Referenceproteome
1.04558	0.88483	D4GU66	D4GU66	HVO_2053	HVO_2053	arCOG01415	COG00438	M	low-salt glycan biosynthesis hexosyltransferase Agl5	2446;9001;9157;10195;10539;12650;15426;17464;23189	True;True;True;True;True;True;True;True;True	2598;9503;9670;10777;11144;13371;16509;18654;24785	41513;41514;41515;41516;128840;128841;131627;146568;146569;146570;146571;146572;146573;146574;146575;151183;151184;184954;227156;227157;227158;227159;227160;227161;252879;252880;252881;252882;252883;252884;252885;252886;252887;252888;252889;338444;338445;338446;338447;338448;338449;338450;338451;338452;338453;338454;338455;338456	59216;59217;59218;59219;59220;59221;182642;182643;186556;208072;208073;208074;208075;208076;208077;208078;208079;208080;208081;208082;214627;214628;214629;214630;214631;263877;322536;322537;322538;322539;322540;322541;322542;358952;358953;358954;358955;358956;358957;358958;358959;358960;358961;358962;358963;481988;481989;481990;481991;481992;481993;481994;481995;481996;481997;481998;481999;482000…	59220;182642;186556;208081;214630;263877;322538;358954;482004			-1	1350	C498_05553;HVO_2053	ADE03016;ELY34304	ADE03016;ELY34304			agl5			AGL5_HALVD		2.4.1.-		Color2 [DarkGray]	1	4					carbohydrate metabolic process;cellular carbohydrate metabolic process;cellular component organization;cellular component organization or biogenesis;cellular macromolecule metabolic process;cellular metabolic process;cellular process;cellular protein metabolic process;external encapsulating structure organization;glycosylation;macromolecule glycosylation;macromolecule metabolic process;macromolec…	catalytic activity;transferase activity;transferase activity, transferring glycosyl groups		carbohydrate metabolic process;cellular component organization;cellular metabolic process;cellular process;external encapsulating structure organization;macromolecule metabolic process;macromolecule modification;metabolic process;primary metabolic process;protein glycosylation;protein metabolic process;protein modification process			Glycos_transf_1		Completeproteome;Glycosyltransferase;Referenceproteome;Transferase		GO:0005975;GO:0006464;GO:0006486;GO:0008152;GO:0009987;GO:0016043;GO:0019538;GO:0043170;GO:0043412;GO:0043413;GO:0044237;GO:0044238;GO:0044260;GO:0044262;GO:0044267;GO:0045229;GO:0045232;GO:0070085;GO:0071840
2.75646	0.877265	D4GQU5	D4GQU5	HVO_A0268	HVO_A0268				class II aldolase (homolog to L-fuculose-phosphate aldolase)	444;7405;7406;9640;11085;11991;13897;14805;14807;14851;17615;19007;20874	True;True;True;True;True;True;True;True;True;True;True;True;True	461;7827;7828;10186;11720;12682;14688;15739;15741;15797;18822;20376;22348;22349	6817;109193;109194;109195;109196;109197;109198;109199;109200;109201;109202;109203;109204;109205;109206;109207;109208;138789;138790;138791;138792;160660;160661;160662;160663;160664;160665;160666;160667;160668;175082;175083;175084;203094;203095;203096;203097;203098;217068;217072;217501;217502;217503;255045;255046;255047;255048;255049;255050;273645;273646;273647;273648;273649;273650;273651;273652;27…	9640;154390;154391;154392;154393;154394;154395;154396;154397;154398;154399;154400;154401;154402;154403;154404;154405;154406;154407;154408;154409;154410;154411;154412;154413;154414;154415;154416;197241;197242;197243;197244;229049;229050;229051;229052;229053;229054;229055;229056;229057;229058;229059;229060;229061;229062;229063;229064;229065;229066;229067;250086;250087;250088;289869;289870;289871;28…	9640;154391;154402;197243;229050;250087;289872;309037;309041;309597;362063;389120;429186			-1	2030	HVO_A0268	ADE02108	ADE02108			fuca			D4GQU5_HALVD		4.1.2.17		Color2 [DarkGray]	1	4						aldehyde-lyase activity;carbon-carbon lyase activity;catalytic activity;L-fuculose-phosphate aldolase activity;lyase activity				Fructose and mannose metabolism	Aldolase_II		Completeproteome;Lyase;Plasmid;Referenceproteome
0.977504	0.870565	D4GTK3	D4GTK3	HVO_1974	HVO_1974	arCOG08961		S	conserved hypothetical protein	10682;21617;23272	True;True;True	11299;23131;24876	153098;312550;312551;312552;341269;341270	217437;445641;445642;445643;485736;485737;485738	217437;445641;485736			-1	1303	C498_05141;HVO_1974	ADE03479;ELY34734	ADE03479;ELY34734						D4GTK3_HALVD				Color2 [DarkGray]	1	4													Completeproteome;Referenceproteome
0.605833	0.868366	D4GRL1	D4GRL1	HVO_A0549	HVO_A0549				NosL family protein	7489	TRUE	7915	110263;110264;110265;110266;110267	155966;155967;155968;155969;155970;155971	155968			-1	2135	HVO_A0549	ADE02203	ADE02203			nosL1			D4GRL1_HALVD				Color2 [DarkGray]	1	4											NosL		Completeproteome;Plasmid;Referenceproteome
1.52237	0.861502	D4GU44	D4GU44	HVO_2031	HVO_2031	arCOG00258	COG01744	R	ABC-type transport system periplasmic substrate-binding protein (probable substrate sugar)	5125;6312;7433;23164;23856	True;True;True;True;True	5430;6677;7855;24757;25485	78348;78349;78350;78351;78352;78353;92983;92984;92985;92986;92987;92988;92989;92990;92991;92992;92993;92994;92995;92996;92997;92998;92999;93000;93001;109463;109464;109465;109466;109467;109468;109469;109470;109471;109472;109473;109474;109475;109476;109477;109478;109479;109480;109481;109482;338114;338115;338116;338117;338118;338119;338120;338121;338122;338123;338124;338125;338126;338127;338128;3381…	110895;110896;110897;110898;110899;110900;110901;110902;110903;110904;131689;131690;131691;131692;131693;131694;131695;131696;131697;131698;131699;131700;131701;131702;131703;131704;131705;131706;131707;131708;131709;131710;131711;131712;131713;131714;131715;131716;131717;131718;131719;131720;131721;131722;131723;131724;131725;131726;131727;131728;131729;131730;154737;154738;154739;154740;154741;…	110901;131707;154742;481461;495340			-1	1337	C498_05441;HVO_2031	ADE04183;ELY34546	ADE04183;ELY34546			tsgA12			D4GU44_HALVD				Color2 [DarkGray]	1	4							cell part;membrane;plasma membrane		cell part;membrane;plasma membrane		Bmp		Completeproteome;Referenceproteome
1.37874	0.858857	D4GTW0	D4GTW0	HVO_2528	HVO_2528	arCOG01521	COG01233	Q	phytoene dehydrogenase (phytoene desaturase)	2289;2290;3625;4225;5640;7680;16822;17277;19451;19452;19599;24024	True;True;True;True;True;True;True;True;True;True;True;True	2430;2431;3838;4466;5969;8112;17992;18460;20843;20844;20993;25667	39933;39934;39935;39936;39937;39938;39939;39940;56697;56698;56699;56700;56701;56702;56703;65279;65280;65281;65282;65283;65284;65285;65286;65287;65288;65289;84805;84806;84807;84808;84809;112358;112359;112360;112361;112362;112363;247163;247164;247165;247166;247167;247168;247169;247170;247171;247172;251259;251260;251261;251262;279367;279368;279369;279370;279371;279372;279373;279374;279375;279376;279…	56956;56957;56958;56959;56960;56961;56962;56963;80391;80392;80393;80394;80395;80396;80397;92522;92523;92524;92525;92526;92527;92528;92529;92530;92531;92532;92533;119967;119968;119969;119970;119971;119972;159013;159014;159015;159016;159017;159018;351101;351102;351103;351104;351105;351106;351107;351108;351109;351110;351111;356755;356756;356757;356758;397835;397836;397837;397838;397839;397840;397841…	56956;56961;80394;92527;119971;159014;351110;356756;397835;397839;400655;498418			-1	1617	C498_07928;HVO_2528	ADE03359;ELY32675	ADE03359;ELY32675			crtI			D4GTW0_HALVD		1.14.99.-		Color2 [DarkGray]	1	4					biosynthetic process;carotenoid biosynthetic process;carotenoid metabolic process;cellular biosynthetic process;cellular lipid metabolic process;cellular metabolic process;cellular process;isoprenoid biosynthetic process;isoprenoid metabolic process;lipid biosynthetic process;lipid metabolic process;metabolic process;pigment biosynthetic process;pigment metabolic process;primary metabolic process…	catalytic activity;oxidoreductase activity		biosynthetic process;cellular lipid metabolic process;cellular metabolic process;cellular process;lipid metabolic process;metabolic process;pigment metabolic process;primary metabolic process		Carotenoid biosynthesis	Amino_oxidase		Completeproteome;Oxidoreductase;Referenceproteome		GO:0006629;GO:0006720;GO:0006721;GO:0008152;GO:0008299;GO:0008610;GO:0009058;GO:0009987;GO:0016108;GO:0016109;GO:0016114;GO:0016116;GO:0016117;GO:0042440;GO:0044237;GO:0044238;GO:0044249;GO:0044255;GO:0046148
0.87924	0.850531	D4GY90	D4GY90	HVO_1464	HVO_1464	arCOG06180	COG00614	P	ABC-type transport system periplasmic substrate-binding protein	6598;8929;12011;24192	True;True;True;False	6992;9429;12705;25840	97477;128111;128112;175533;351811;351812;351813;351814;351815;351816;351817;351818;351819;351820;351821;351822	137940;181579;181580;250773;501034;501035;501036;501037;501038;501039;501040;501041;501042;501043;501044;501045;501046;501047;501048;501049;501050;501051;501052;501053;501054	137940;181580;250773;501037			-1	969	C498_11411;HVO_1464	ADE04812;ELY28298	ADE04812;ELY28298						D4GY90_HALVD				Color2 [DarkGray]	1	4										ABC transporters	Peripla_BP_2		Completeproteome;Referenceproteome
0.463806	0.841078	D4GTW3	D4GTW3	HVO_2530	HVO_2530	arCOG04415	COG00151	F	homolog to phosphoribosylamine--glycine ligase	179;3545;5850;11650;11651;12883;13354;14200;15294;17213;21649	True;True;True;True;True;True;True;True;True;True;True	189;3755;6191;12327;12328;13611;14113;15001;16369;18392;23165	3400;3401;3402;3403;3404;3405;3406;55890;55891;87301;87302;87303;87304;87305;170807;170808;170809;170810;170811;170812;170813;170814;188092;188093;188094;188095;194731;194732;194733;194734;194735;194736;207181;207182;225582;225583;250703;312882	4963;4964;4965;4966;4967;4968;4969;4970;4971;79373;79374;123561;123562;123563;123564;123565;243993;243994;243995;243996;243997;243998;243999;244000;244001;244002;244003;244004;244005;268280;268281;268282;268283;277863;277864;277865;277866;277867;277868;295822;295823;320197;320198;356041;446117;446118	4968;79373;123565;243999;244005;268283;277867;295823;320198;356041;446118			-1	1619	C498_07943;HVO_2530	ADE02642;ELY32678	ADE02642;ELY32678						D4GTW3_HALVD				Color2 [DarkGray]	1	4					biosynthetic process;cellular aromatic compound metabolic process;cellular biosynthetic process;cellular metabolic process;cellular nitrogen compound biosynthetic process;cellular nitrogen compound metabolic process;cellular process;heterocycle metabolic process;metabolic process;nitrogen compound metabolic process;nucleobase biosynthetic process;nucleobase metabolic process;nucleobase-containing…	nucleotide binding;adenyl nucleotide binding;adenyl ribonucleotide binding;ATP binding;binding;catalytic activity;cation binding;ion binding;ligase activity;ligase activity, forming carbon-nitrogen bonds;metal ion binding;phosphoribosylamine-glycine ligase activity;purine nucleotide binding;purine ribonucleoside triphosphate binding;purine ribonucleotide binding;ribonucleotide binding		biosynthetic process;cellular aromatic compound metabolic process;cellular metabolic process;cellular nitrogen compound metabolic process;cellular process;heterocycle metabolic process;metabolic process;nitrogen compound metabolic process;nucleobase-containing compound metabolic process;nucleobase-containing small molecule metabolic process;pigment metabolic process;primary metabolic process;smal…		Purine metabolism	GARS_A;GARS_C		Completeproteome;Ligase;Referenceproteome		GO:0006139;GO:0006144;GO:0006725;GO:0006807;GO:0008152;GO:0009058;GO:0009112;GO:0009113;GO:0009987;GO:0034641;GO:0034654;GO:0042440;GO:0044237;GO:0044238;GO:0044249;GO:0044271;GO:0044281;GO:0046112;GO:0046148;GO:0046483;GO:0055086;GO:0072521
0.380138	0.840471	D4GSN6	D4GSN6	HVO_0632	HVO_0632	arCOG02352,arCOG02364	COG02202,COG00642	T	sensor box histidine kinase	5061;6869;7885;9702;10513;11624;12837;14177;14178;19103	True;True;True;True;True;True;True;True;True;True	5362;7270;8329;10252;11114;12301;13563;14976;14977;20477	76480;76481;101462;114637;114638;139393;139394;150633;170400;187454;187455;206909;206910;206911;274825	108174;108175;143618;162180;162181;162182;198094;198095;213803;243399;267402;267403;295394;295395;295396;390855	108174;143618;162182;198094;213803;243399;267403;295395;295396;390855			-1	408	C498_15565;HVO_0632	ADE03168;ELY26109	ADE03168;ELY26109			fixL			D4GSN6_HALVD				Color2 [DarkGray]	1	4					regulation of transcription, DNA-dependent;biological regulation;regulation of biological process;regulation of biosynthetic process;regulation of cellular biosynthetic process;regulation of cellular macromolecule biosynthetic process;regulation of cellular metabolic process;regulation of cellular process;regulation of gene expression;regulation of macromolecule biosynthetic process;regulation of…	two-component sensor activity;catalytic activity;kinase activity;molecular transducer activity;phosphotransferase activity, alcohol group as acceptor;phosphotransferase activity, nitrogenous group as acceptor;protein histidine kinase activity;protein kinase activity;signal transducer activity;transferase activity;transferase activity, transferring phosphorus-containing groups	cell part;membrane	biological regulation	cell part;membrane		HATPase_c;PAS;PAS_3;PAS_4;PAS_9		Completeproteome;Kinase;Referenceproteome;Transferase		GO:0006355;GO:0009889;GO:0010468;GO:0010556;GO:0019219;GO:0019222;GO:0031323;GO:0031326;GO:0050789;GO:0050794;GO:0051171;GO:0051252;GO:0060255;GO:0065007;GO:0080090;GO:2000112
1.31602	0.838298	D4GUN0	D4GUN0	HVO_2082	HVO_2082	arCOG04400	COG01361	M	conserved hypothetical protein	1220;2386;6556;10158;14136;18098;19098;24074	True;True;True;True;True;True;True;True	1281;2535;6946;10740;14934;19367;20472;25717	21376;21377;21378;21379;21380;21381;21382;40825;40826;40827;40828;40829;40830;40831;40832;40833;40834;40835;40836;40837;96395;96396;146165;146166;146167;146168;146169;205994;205995;205996;205997;205998;205999;206000;206001;206002;206003;206004;206005;206006;261973;261974;261975;261976;261977;274785;274786;274787;350607	30602;30603;30604;30605;30606;30607;30608;30609;58199;58200;58201;58202;58203;58204;58205;58206;58207;58208;58209;58210;58211;58212;58213;58214;58215;58216;136558;136559;207528;207529;207530;207531;207532;207533;207534;207535;294085;294086;294087;294088;294089;294090;294091;294092;294093;294094;294095;294096;294097;294098;294099;294100;372466;372467;372468;372469;372470;372471;390791;390792;39079…	30608;58214;136558;207531;294090;372468;390793;499326	940	209	-1	1375	HVO_2082	ADE02593	ADE02593			HVO_2082			D4GUN0_HALVD				Color2 [DarkGray]	1	4													Completeproteome;Referenceproteome
0.49421	0.833577	D4GSX3	D4GSX3	HVO_1870	HVO_1870	arCOG00607,arCOG02834	COG01994,COG00750	R,O	M50 family metalloprotease	509;9024;11552;12641;13722;19542;20596;22607;22834	True;True;True;True;True;True;True;True;True	531;9529;12225;13361;14506;20935;22050;24175;24418	7884;7885;7886;7887;7888;7889;7890;7891;7892;7893;7894;7895;129225;129226;129227;129228;129229;129230;129231;169666;169667;169668;169669;169670;169671;169672;184878;184879;184880;200364;200365;200366;200367;200368;200369;200370;200371;200372;280299;280300;280301;280302;296446;296447;296448;296449;327528;327529;327530;327531;331359;331360	11178;11179;11180;11181;11182;11183;11184;11185;11186;11187;11188;11189;11190;183153;183154;183155;183156;183157;183158;183159;242253;242254;242255;242256;242257;242258;242259;242260;263773;263774;263775;263776;286054;286055;286056;286057;286058;286059;286060;286061;286062;286063;286064;399204;399205;399206;399207;422358;422359;422360;422361;422362;466879;466880;466881;466882;472015;472016	11181;183158;242258;263774;286059;399206;422358;466879;472015			-1	1241	C498_04620;HVO_1870	ADE03276;ELY34764	ADE03276;ELY34764						D4GSX3_HALVD				Color2 [DarkGray]	1	4						catalytic activity;endopeptidase activity;hydrolase activity;metalloendopeptidase activity;metallopeptidase activity;peptidase activity;peptidase activity, acting on L-amino acid peptides	cell part;membrane		cell part;membrane		PDZ_2;Peptidase_M50		Completeproteome;Hydrolase;Metalloprotease;Protease;Referenceproteome
2.84476	0.826308	D4GP72	D4GP72	HVO_B0070	HVO_B0070				pyridoxal phosphate-dependent aminotransferase	2778;2852;3838;5552;6089;7156;7988;9166;9167;16244;16310;18415;19301;19757;19844;20195;20688;22103;22104	True;True;True;True;True;True;True;True;True;True;True;True;True;True;True;True;True;True;True	2954;3035;4064;5879;6445;7566;8442;9680;9681;17377;17378;17447;19711;20682;21159;21250;21615;22153;22154;23631;23632;23633	47172;47173;47174;47175;47176;47177;47178;47179;47180;47181;47182;47183;47978;47979;47980;47981;47982;47983;47984;47985;47986;47987;47988;47989;47990;58921;58922;58923;58924;58925;58926;58927;58928;58929;58930;58931;58932;58933;58934;58935;58936;83977;83978;83979;83980;83981;83982;83983;83984;83985;83986;83987;83988;83989;90338;105743;105744;105745;105746;105747;105748;105749;105750;116597;116598…	67200;67201;67202;67203;67204;67205;67206;67207;67208;67209;67210;67211;67212;67213;67214;67215;67216;67217;68378;68379;68380;68381;68382;68383;68384;68385;68386;68387;68388;68389;68390;68391;68392;68393;68394;68395;68396;83409;83410;83411;83412;83413;83414;83415;83416;83417;83418;83419;83420;83421;83422;83423;83424;83425;83426;83427;83428;83429;83430;83431;118796;118797;118798;118799;118800;1188…	67205;68382;83427;118806;127827;149565;164970;186720;186730;339547;340760;379238;394919;403639;405552;412664;424248;454464;454489	1476;1477;1478	19;159;214	-1	2216	HVO_B0070	ADE01440	ADE01440			gabT1			D4GP72_HALVD		2.6.1.19		Color2 [DarkGray]	1	4						catalytic activity;4-aminobutyrate transaminase activity;binding;cofactor binding;pyridoxal phosphate binding;transaminase activity;transferase activity;transferase activity, transferring nitrogenous groups;vitamin B6 binding;vitamin binding				Alanine, aspartate and glutamate metabolism;beta-Alanine metabolism;Butanoate metabolism;Propanoate metabolism;Valine, leucine and isoleucine degradation	Aminotran_3		Aminotransferase;Completeproteome;Plasmid;Pyridoxalphosphate;Referenceproteome;Transferase
0.653314	0.825992	D4GTS9	D4GTS9	HVO_0774	HVO_0774	arCOG01388	COG00463	M	probable glycosyltransferase, type 2	8299;8546;12383;15317;15511;20919	True;True;True;True;True;True	8764;9024;13094;16393;16601;22395	120015;120016;120017;120018;120019;120020;120021;120022;120023;120024;123391;123392;123393;123394;123395;123396;123397;181483;181484;181485;225857;225858;225859;225860;225861;228542;228543;228544;228545;301652;301653;301654;301655;301656;301657;301658;301659;301660	169842;169843;169844;169845;169846;169847;169848;169849;169850;169851;169852;169853;174673;174674;174675;174676;174677;174678;174679;259074;259075;259076;259077;320622;320623;320624;320625;320626;324489;324490;324491;324492;430011;430012;430013;430014;430015;430016;430017;430018;430019;430020;430021;430022;430023	169849;174673;259076;320624;324490;430018			-1	509	C498_14863;HVO_0774	ADE03425;ELY26363	ADE03425;ELY26363						D4GTS9_HALVD		2.4.-.-		Color2 [DarkGray]	1	4						catalytic activity;transferase activity;transferase activity, transferring glycosyl groups					Glycos_transf_2		Completeproteome;Glycosyltransferase;Referenceproteome;Transferase
0.320955	0.82567	D4GS26	D4GS26	HVO_0486	HVO_0486	arCOG01304	COG01637	L	endonuclease NucS	2354;2965;8501;16397;17750;21698	True;True;True;True;True;True	2501;3150;8977;17544;18977;23215	40512;40513;40514;40515;40516;40517;49170;49171;122723;241207;241208;241209;256786;313373;313374;313375;313376	57778;57779;57780;57781;57782;57783;69979;69980;173732;342691;342692;342693;342694;364609;446808;446809;446810;446811	57781;69979;173732;342692;364609;446808			-1	326	C498_16244;HVO_0486	ADE03566;ELY25916	ADE03566;ELY25916			nucS			D4GS26_HALVD		3.1.-.-		Color2 [DarkGray]	1	4						single-stranded DNA specific endodeoxyribonuclease activity;binding;catalytic activity;deoxyribonuclease activity;DNA binding;endodeoxyribonuclease activity;endonuclease activity;hydrolase activity;hydrolase activity, acting on ester bonds;nuclease activity;nucleic acid binding	cell part;cytoplasm;intracellular part		cell part;cytoplasm		DUF91		Completeproteome;Cytoplasm;DNA-binding;Endonuclease;Hydrolase;Nuclease;Referenceproteome
0.924286	0.822478	D4GU71	D4GU71	HVO_2058	HVO_2058	arCOG01367	COG01091	M	dTDP-4-dehydrorhamnose reductase	1200;4778;6587;8531;10636;10637;10638;13933;14084;17317;18276	True;True;True;True;True;True;True;True;True;True;True	1259;5061;6981;9009;11249;11250;11251;14724;14881;18505;19557	21049;21050;21051;21052;21053;21054;21055;21056;21057;21058;21059;21060;21061;21062;21063;21064;21065;21066;21067;21068;21069;21070;21071;21072;21073;72649;72650;72651;72652;72653;72654;72655;72656;72657;72658;72659;97363;97364;97365;97366;97367;97368;97369;97370;97371;97372;97373;97374;97375;97376;97377;97378;123264;123265;152665;152666;152667;152668;152669;152670;152671;152672;152673;152674;152…	30070;30071;30072;30073;30074;30075;30076;30077;30078;30079;30080;30081;30082;30083;30084;30085;30086;30087;30088;30089;30090;30091;30092;30093;30094;30095;30096;30097;30098;30099;30100;30101;30102;30103;30104;30105;30106;30107;30108;30109;30110;30111;30112;30113;30114;30115;30116;30117;30118;30119;30120;30121;30122;30123;102870;102871;102872;102873;102874;102875;102876;102877;102878;102879;10288…	30100;102877;137786;174486;216829;216833;216844;290690;293076;357385;376082			-1	1355	C498_05578;HVO_2058	ADE02982;ELY33652	ADE02982;ELY33652			agl14			AGL14_HALVD		1.1.1.-		Color2 [DarkGray]	1	4					carbohydrate metabolic process;cellular carbohydrate metabolic process;cellular component organization;cellular component organization or biogenesis;cellular macromolecule metabolic process;cellular metabolic process;cellular process;cellular protein metabolic process;external encapsulating structure organization;glycosylation;macromolecule glycosylation;macromolecule metabolic process;macromolec…	catalytic activity;oxidoreductase activity		carbohydrate metabolic process;cellular component organization;cellular metabolic process;cellular process;external encapsulating structure organization;macromolecule metabolic process;macromolecule modification;metabolic process;primary metabolic process;protein glycosylation;protein metabolic process;protein modification process		Polyketide sugar unit biosynthesis;Streptomycin biosynthesis	RmlD_sub_bind		Completeproteome;NAD;NADP;Oxidoreductase;Referenceproteome		GO:0005975;GO:0006464;GO:0006486;GO:0008152;GO:0009987;GO:0016043;GO:0019538;GO:0043170;GO:0043412;GO:0043413;GO:0044237;GO:0044238;GO:0044260;GO:0044262;GO:0044267;GO:0045229;GO:0045232;GO:0070085;GO:0071840
0.455034	0.821522	D4GY88	D4GY88	HVO_1463	HVO_1463	arCOG01301	COG00492	O	oxidoreductase (homolog to thioredoxin-disulfide reductase)	12185	TRUE	12886	178802	255299	255299			-1	968	C498_11416;HVO_1463	ADE04910;ELY28299	ADE04910;ELY28299			trxB4			D4GY88_HALVD				Color2 [DarkGray]	1	4						catalytic activity;oxidoreductase activity					FAD_binding_3		Completeproteome;Referenceproteome
1.52607	0.800499	D4GUS7	D4GUS7	HVO_2130	HVO_2130	arCOG02798	COG01414	K	IclR family transcription regulator	1406;4610;5161;5162;9958;11397;14999;15525;15744;15745;15981;18745;18746;19584;19585;19859;20262;21132;21614	True;True;True;True;True;True;True;True;True;True;True;True;True;True;True;True;True;True;True	1477;4875;5467;5468;10525;12063;15995;16616;16855;16856;17106;20082;20083;20978;20979;21265;21683;22616;23128	24346;24347;24348;24349;24350;24351;24352;24353;24354;24355;69475;79399;79400;79401;79402;79403;79404;143266;143267;143268;143269;143270;143271;143272;143273;143274;143275;166028;166029;166030;221924;228655;233347;233348;233349;233350;233351;233352;236527;236528;236529;236530;236531;236532;236533;236534;236535;236536;236537;236538;236539;270765;270766;270767;270768;270769;270770;270771;281052;281…	34828;34829;34830;34831;34832;34833;34834;34835;34836;34837;34838;34839;98490;112216;112217;112218;112219;112220;112221;112222;203474;203475;203476;203477;203478;203479;203480;203481;203482;203483;203484;203485;203486;203487;203488;203489;236857;236858;236859;314978;324648;331574;331575;331576;331577;331578;331579;331580;336230;336231;336232;336233;336234;336235;336236;336237;336238;336239;336240…	34833;98490;112220;112222;203486;236857;314978;324648;331574;331579;336234;385065;385067;400291;400292;405768;413939;434991;445628			-1	1398	C498_05938;HVO_2130	ADE04347;ELY33722	ADE04347;ELY33722						D4GUS7_HALVD				Color2 [DarkGray]	1	4					nucleobase-containing compound metabolic process;biosynthetic process;cellular biosynthetic process;cellular macromolecule biosynthetic process;cellular macromolecule metabolic process;cellular metabolic process;cellular nitrogen compound metabolic process;cellular process;macromolecule biosynthetic process;macromolecule metabolic process;metabolic process;nitrogen compound metabolic process;nucl…	binding;DNA binding;nucleic acid binding;nucleic acid binding transcription factor activity;sequence-specific DNA binding transcription factor activity		biosynthetic process;cellular metabolic process;cellular nitrogen compound metabolic process;cellular process;macromolecule metabolic process;metabolic process;nitrogen compound metabolic process;nucleobase-containing compound metabolic process;primary metabolic process;RNA metabolic process			HTH_5;IclR		Completeproteome;DNA-binding;Referenceproteome;Transcription;Transcriptionregulation		GO:0006139;GO:0006351;GO:0006807;GO:0008152;GO:0009058;GO:0009059;GO:0009987;GO:0016070;GO:0032774;GO:0034641;GO:0034645;GO:0043170;GO:0044237;GO:0044238;GO:0044249;GO:0044260;GO:0090304
2.06603	0.799846	D4GW98	D4GW98	HVO_2745	HVO_2745	arCOG01568	COG00668	M	mechanosensitive channel protein MscS	158;1759;11402;19340	True;True;True;True	167;1849;12068;20722	2989;2990;2991;2992;2993;2994;2995;2996;2997;2998;2999;3000;3001;3002;3003;30399;30400;30401;30402;30403;30404;30405;30406;166040;277862;277863	4338;4339;4340;4341;4342;4343;4344;4345;4346;4347;4348;4349;4350;4351;4352;4353;4354;4355;4356;4357;4358;4359;4360;4361;4362;43492;43493;43494;43495;43496;43497;43498;43499;43500;43501;43502;43503;43504;43505;43506;236870;395414;395415	4352;43496;236870;395414			-1	1771	C498_09014;HVO_2745	ADE04169;ELY32337	ADE04169;ELY32337			mscS5			D4GW98_HALVD				Color2 [DarkGray]	1	4					cellular process;establishment of localization;transmembrane transport;transport		cell part;membrane	cellular process;establishment of localization;transmembrane transport;transport	cell part;membrane		MS_channel		Completeproteome;Referenceproteome		GO:0006810;GO:0009987;GO:0051234;GO:0055085
0.472654	0.78779	D4GVB9	D4GVB9	HVO_2186	HVO_2186	arCOG02910	COG04250	T	DICT domain protein	9102;12500;12512;19195	True;True;True;True	9613;13217;13229;20573	130744;130745;182776;182777;182778;183058;276028;276029	185357;185358;260868;260869;260870;261285;392814;392815	185357;260870;261285;392815			-1	1425	C498_06218;HVO_2186	ADE03278;ELY33414	ADE03278;ELY33414						D4GVB9_HALVD				Color2 [DarkGray]	1	4											DICT		Completeproteome;Referenceproteome
0.647184	0.7837	D4GT92	D4GT92	HVO_0726	HVO_0726	arCOG00929	COG01515	L	endonuclease V	458;3497;12158;21141	True;True;True;True	475;3704;12859;22627	6963;55211;178541;178542;178543;178544;178545;178546;178547;305120	9841;9842;78389;254951;254952;254953;254954;254955;254956;254957;435140	9842;78389;254951;435140			-1	473	C498_15103;HVO_0726	ADE05027;ELY26411	ADE05027;ELY26411			endV			D4GT92_HALVD		3.1.21.7		Color2 [DarkGray]	1	4					cellular macromolecule metabolic process;cellular metabolic process;cellular nitrogen compound metabolic process;cellular process;cellular response to stimulus;cellular response to stress;DNA metabolic process;DNA repair;macromolecule metabolic process;metabolic process;nitrogen compound metabolic process;nucleic acid metabolic process;nucleobase-containing compound metabolic process;primary meta…	magnesium ion binding;binding;catalytic activity;cation binding;deoxyribonuclease activity;deoxyribonuclease V activity;endodeoxyribonuclease activity;endodeoxyribonuclease activity, producing 5'-phosphomonoesters;endonuclease activity;endonuclease activity, active with either ribo- or deoxyribonucleic acids and producing 5'-phosphomonoesters;hydrolase activity;hydrolase activity, acting on ester…	cell part;cytoplasm;intracellular part	cellular metabolic process;cellular nitrogen compound metabolic process;cellular process;DNA metabolic process;DNA repair;macromolecule metabolic process;metabolic process;nitrogen compound metabolic process;nucleobase-containing compound metabolic process;primary metabolic process;response to DNA damage stimulus;response to stimulus;response to stress	cell part;cytoplasm		Endonuclease_5		Completeproteome;Cytoplasm;DNAdamage;DNArepair;Endonuclease;Hydrolase;Magnesium;Metal-binding;Nuclease;Referenceproteome		GO:0006139;GO:0006259;GO:0006281;GO:0006807;GO:0006950;GO:0006974;GO:0008152;GO:0009987;GO:0033554;GO:0034641;GO:0043170;GO:0044237;GO:0044238;GO:0044260;GO:0050896;GO:0051716;GO:0090304
0.210354	0.779745	D4GWW3	D4GWW3	HVO_1200	HVO_1200	arCOG02964	COG03351	N	fla cluster protein FlaD	15767;23214	True;True	16878;24814	233555;233556;233557;233558;233559;233560;233561;233562;233563;338726;338727;338728;338729	331858;331859;331860;331861;331862;331863;331864;331865;331866;331867;482364;482365;482366;482367;482368	331864;482366			-1	804	C498_12743;HVO_1200	ADE02381;ELY28114	ADE02381;ELY28114			flaD2			D4GWW3_HALVD				Color2 [DarkGray]	1	4											Arch_fla_DE		Completeproteome;Referenceproteome
0.684421	0.774272	D4GW73	D4GW73	HVO_2736	HVO_2736	arCOG01951	COG01444	J	tRNA(Met) cytidine acetyltransferase TmcA	1660;1706;1768;2216;3460;5773;9337;12464;13040;13361;13522;15286;15399;16362;18750;19652;21883;23255;23556	True;True;True;True;True;True;True;True;True;True;True;True;True;True;True;True;True;True;True	1747;1794;1858;2353;3667;6112;9871;13180;13781;14120;14289;16361;16482;17503;20087;21049;23408;24858;25171	29215;29216;29217;29218;29219;29220;29221;29806;29807;30460;30461;30462;30463;30464;30465;30466;30467;37687;37688;54878;54879;54880;54881;86608;133792;133793;182366;190276;194820;197983;197984;197985;197986;197987;197988;197989;197990;197991;225437;225438;225439;225440;225441;226831;226832;226833;240353;240354;240355;240356;240357;270782;270783;270784;270785;270786;282021;282022;282023;282024;282…	41669;41670;41671;41672;41673;41674;41675;42576;42577;43576;43577;43578;43579;43580;43581;43582;43583;43584;53790;53791;77964;77965;77966;77967;122574;189726;189727;260297;271419;278012;282467;282468;282469;282470;282471;282472;282473;282474;282475;282476;319999;320000;320001;320002;320003;322059;322060;322061;322062;322063;322064;341556;341557;341558;341559;341560;385085;385086;385087;385088;385…	41669;42577;43579;53791;77966;122574;189727;260297;271419;278012;282471;320003;322063;341557;385090;401773;450876;485177;490673			-1	1764	C498_08969;HVO_2736	ADE03866;ELY32328	ADE03866;ELY32328			tmcA			TMCA_HALVD		2.3.1.193		Color2 [DarkGray]	1	4					cellular macromolecule metabolic process;cellular metabolic process;cellular nitrogen compound metabolic process;cellular process;macromolecule metabolic process;macromolecule modification;metabolic process;ncRNA metabolic process;ncRNA processing;nitrogen compound metabolic process;nucleic acid metabolic process;nucleobase-containing compound metabolic process;primary metabolic process;RNA metab…	tRNA binding;acetyltransferase activity;adenyl nucleotide binding;adenyl ribonucleotide binding;ATP binding;binding;catalytic activity;N-acetyltransferase activity;N-acyltransferase activity;nucleic acid binding;nucleotide binding;purine nucleotide binding;purine ribonucleoside triphosphate binding;purine ribonucleotide binding;ribonucleotide binding;RNA binding;transferase activity;transferase a…	cell part;cytoplasm;intracellular part	cellular metabolic process;cellular nitrogen compound metabolic process;cellular process;macromolecule metabolic process;macromolecule modification;metabolic process;nitrogen compound metabolic process;nucleobase-containing compound metabolic process;primary metabolic process;RNA metabolic process;RNA modification;RNA processing;tRNA metabolic process;tRNA processing	cell part;cytoplasm		DUF1726;GNAT_acetyltr_2;Helicase_RecD;tRNA_bind_2		Acyltransferase;ATP-binding;Completeproteome;Cytoplasm;Nucleotide-binding;Referenceproteome;RNA-binding;Transferase;tRNA-binding;tRNAprocessing		GO:0002097;GO:0002101;GO:0006139;GO:0006396;GO:0006399;GO:0006400;GO:0006807;GO:0008033;GO:0008152;GO:0009451;GO:0009987;GO:0016070;GO:0034470;GO:0034641;GO:0034660;GO:0043170;GO:0043412;GO:0044237;GO:0044238;GO:0044260;GO:0051391;GO:0090304
0.554776	0.773889	A0A1C9J6U3	A0A1C9J6U3	HVO_0772A	HVO_0772A				small CPxCG-related zinc finger protein	13091;15020	True;True	13834;16022	190886;190887;190888;190889;190890;190891;190892;190893;190894;222159;222160;222161	272251;272252;272253;272254;272255;272256;272257;272258;272259;315359;315360;315361;315362	272253;315361	387	49	-1	507													Color2 [DarkGray]	1	4
1.07953	0.771623	D4GVN9	D4GVN9	HVO_2683	HVO_2683	arCOG02832	COG00737	F	5-nucleotidase family hydrolase	481;754;6358;7378;8802;8873;13464;21046;21345;21958	True;True;True;True;True;True;True;True;True;True	500;791;6726;7799;9289;9369;14229;22525;22846;23486	7375;7376;7377;7378;7379;7380;7381;7382;7383;7384;11830;11831;11832;11833;11834;11835;11836;11837;11838;11839;93511;93512;93513;93514;93515;93516;108920;108921;126438;126439;126440;126441;127453;197444;197445;197446;197447;303608;303609;308279;308280;308281;308282;308283;316982	10490;10491;10492;10493;10494;10495;10496;10497;10498;10499;10500;10501;17200;17201;17202;17203;17204;17205;17206;17207;17208;17209;17210;132421;132422;132423;132424;132425;132426;154025;154026;179066;179067;179068;179069;180536;281681;281682;281683;281684;281685;432841;432842;439597;439598;439599;439600;439601;451983	10498;17202;132426;154025;179068;180536;281684;432842;439599;451983			-1	1728	C498_08704;HVO_2683	ADE04435;ELY32277	ADE04435;ELY32277						D4GVN9_HALVD				Color2 [DarkGray]	1	4					catabolic process;cellular catabolic process;cellular metabolic process;cellular nitrogen compound catabolic process;cellular nitrogen compound metabolic process;cellular process;metabolic process;nitrogen compound metabolic process;nucleobase-containing compound catabolic process;nucleobase-containing compound metabolic process;nucleobase-containing small molecule metabolic process;nucleoside ph…	catalytic activity;hydrolase activity		catabolic process;cellular metabolic process;cellular nitrogen compound metabolic process;cellular process;metabolic process;nitrogen compound metabolic process;nucleobase-containing compound catabolic process;nucleobase-containing compound metabolic process;nucleobase-containing small molecule metabolic process;nucleotide metabolic process;primary metabolic process;small molecule metabolic proce…			5_nucleotid_C;Metallophos		Completeproteome;Hydrolase;Referenceproteome		GO:0006139;GO:0006753;GO:0006807;GO:0008152;GO:0009056;GO:0009117;GO:0009166;GO:0009987;GO:0034641;GO:0034655;GO:0044237;GO:0044238;GO:0044248;GO:0044270;GO:0044281;GO:0055086
0.210758	0.770487	D4GVF4	D4GVF4	HVO_0977	HVO_0977	arCOG02464	COG00041	F	N5-carboxyaminoimidazole ribonucleotide mutase	8057;14221;17496;18016;20393	True;True;True;True;True	8512;15024;18691;19280;21829	117527;208087;208088;208089;208090;208091;253442;253443;253444;253445;253446;260665;260666;292255	166267;166268;296920;296921;296922;296923;296924;296925;296926;296927;296928;359798;359799;359800;359801;359802;370405;370406;416510	166268;296926;359801;370406;416510			-1	641	C498_13879;HVO_0977	ADE02371;ELY27637	ADE02371;ELY27637			purE			D4GVF4_HALVD		5.4.99.18		Color2 [DarkGray]	1	4					biosynthetic process;cellular biosynthetic process;cellular metabolic process;cellular nitrogen compound biosynthetic process;cellular nitrogen compound metabolic process;cellular process;'de novo' IMP biosynthetic process;heterocycle biosynthetic process;heterocycle metabolic process;IMP biosynthetic process;IMP metabolic process;metabolic process;nitrogen compound metabolic process;nucleobase-c…	5-(carboxyamino)imidazole ribonucleotide mutase activity;catalytic activity;intramolecular transferase activity;isomerase activity		biosynthetic process;cellular metabolic process;cellular nitrogen compound metabolic process;cellular process;heterocycle metabolic process;metabolic process;nitrogen compound metabolic process;nucleobase-containing compound metabolic process;nucleobase-containing small molecule metabolic process;nucleotide metabolic process;primary metabolic process;small molecule metabolic process		Purine metabolism	AIRC		Completeproteome;Isomerase;Purinebiosynthesis;Referenceproteome		GO:0006139;GO:0006163;GO:0006164;GO:0006188;GO:0006189;GO:0006753;GO:0006807;GO:0008152;GO:0009058;GO:0009117;GO:0009123;GO:0009124;GO:0009126;GO:0009127;GO:0009150;GO:0009152;GO:0009156;GO:0009161;GO:0009165;GO:0009167;GO:0009168;GO:0009259;GO:0009260;GO:0009987;GO:0018130;GO:0034641;GO:0034654;GO:0044237;GO:0044238;GO:0044249;GO:0044271;GO:0044281;GO:0046040;GO:0046483;GO:0055086;GO:0072521;GO:…
0.996514	0.769245	D4GWF9	D4GWF9	HVO_2318	HVO_2318	arCOG01532	COG00020	I	tritrans,polycis-undecaprenyl-diphosphate synthase (geranylgeranyl-diphosphate specific)	423;5597;9264;13894;14263;18298;19812	True;True;True;True;True;True;True	440;5926;9780;14685;15067;19581;21217	6542;84391;84392;84393;84394;132599;203078;208877;208878;208879;264658;264659;264660;264661;264662;264663;264664;264665;264666;284030	9258;119385;119386;119387;119388;187994;289843;297914;297915;297916;376473;376474;376475;376476;376477;376478;376479;376480;376481;376482;376483;376484;404674	9258;119385;187994;289843;297915;376476;404674			-1	1493	C498_06885;HVO_2318	ADE03347;ELY33112	ADE03347;ELY33112			uppS2			D4GWF9_HALVD		2.5.1.89		Color2 [DarkGray]	1	4						catalytic activity;transferase activity;transferase activity, transferring alkyl or aryl (other than methyl) groups				Terpenoid backbone biosynthesis	Prenyltransf		Completeproteome;Referenceproteome;Transferase
0.250063	0.769186	D4GQJ9	D4GQJ9	HVO_A0170	HVO_A0170				conserved hypothetical protein	6541;20378	True;True	6931;21814	96308;292050;292051;292052;292053	136442;416164;416165;416166;416167;416168	136442;416166			-1	2001	C498_09561;HVO_A0170	ADE01715;ELY32063	ADE01715;ELY32063						D4GQJ9_HALVD				Color2 [DarkGray]	1	4													Completeproteome;Plasmid;Referenceproteome
0.245053	0.768186	D4GU94	D4GU94	HVO_0794	HVO_0794	arCOG00115	COG00863	L	CTAG modification methylase	5599;17462;22191;22794	True;True;True;True	5928;18652;23727;24373	84396;84397;84398;84399;84400;84401;252862;321208;321209;321210;321211;330187;330188;330189;330190;330191;330192;330193	119390;119391;119392;119393;119394;119395;119396;119397;358935;457768;457769;457770;457771;457772;470655;470656;470657;470658;470659;470660;470661	119391;358935;457770;470656			-1	522	C498_14763;HVO_0794	ADE02643;ELY26343	ADE02643;ELY26343			zim			D4GU94_HALVD		2.1.1.113		Color2 [DarkGray]	1	4					cellular macromolecule metabolic process;cellular metabolic process;cellular nitrogen compound metabolic process;cellular process;clearance of foreign intracellular DNA;defense response;DNA metabolic process;DNA modification;DNA restriction-modification system;macromolecule metabolic process;macromolecule modification;metabolic process;nitrogen compound metabolic process;nucleic acid metabolic pr…	nucleic acid binding;binding;catalytic activity;DNA binding;DNA-methyltransferase activity;methyltransferase activity;N-methyltransferase activity;S-adenosylmethionine-dependent methyltransferase activity;site-specific DNA-methyltransferase (cytosine-N4-specific) activity;transferase activity;transferase activity, transferring one-carbon groups		cellular metabolic process;cellular nitrogen compound metabolic process;cellular process;DNA metabolic process;DNA modification;macromolecule metabolic process;macromolecule modification;metabolic process;nitrogen compound metabolic process;nucleobase-containing compound metabolic process;primary metabolic process;response to stimulus;response to stress			N6_N4_Mtase		Completeproteome;Methyltransferase;Referenceproteome;Restrictionsystem;S-adenosyl-L-methionine;Transferase		GO:0006139;GO:0006259;GO:0006304;GO:0006807;GO:0006950;GO:0006952;GO:0008152;GO:0009307;GO:0009987;GO:0034641;GO:0043170;GO:0043412;GO:0044237;GO:0044238;GO:0044260;GO:0044355;GO:0050896;GO:0090304
0.145011	0.767368	D4GYF9	D4GYF9	HVO_1513	HVO_1513	arCOG04567		R	beta-lactamase domain protein	7706;10170;13547;15646;19051;23659	True;True;True;True;True;True	8140;10752;14314;16742;20422;25277	112615;112616;112617;112618;146276;146277;198162;198163;198164;198165;198166;198167;231129;231130;231131;231132;231133;231134;231135;231136;274197;345774	159352;159353;159354;159355;159356;207664;207665;282722;282723;282724;282725;282726;282727;328214;328215;328216;328217;328218;328219;328220;328221;389946;492351	159353;207664;282725;328214;389946;492351			-1	1008	HVO_1513	ADE03376	ADE03376			HVO_1513			D4GYF9_HALVD				Color2 [DarkGray]	1	4													Completeproteome;Referenceproteome
0.665063	0.764828	D4GZ84	D4GZ84	HVO_0140	HVO_0140	arCOG04219	COG02433	L	DUF460 domain protein	3682;5202;5536;6391;6754;10898;12238;12813;17987;23003;23784;23785	True;True;True;True;True;True;True;True;True;True;True;True	3895;5514;5862;6761;7152;11526;12942;13537;19250;24592;25408;25409	57317;57318;57319;79918;79919;83368;83369;83370;83371;83372;83373;83374;93968;93969;93970;93971;93972;93973;93974;93975;93976;93977;93978;99742;99743;99744;99745;99746;99747;99748;99749;99750;156508;156509;179358;179359;179360;187121;260206;260207;260208;260209;260210;260211;334558;334559;334560;334561;347119;347120;347121	81237;81238;81239;81240;113002;113003;117913;117914;117915;117916;117917;117918;117919;117920;133075;133076;133077;133078;133079;133080;133081;133082;133083;133084;133085;133086;133087;141128;141129;141130;141131;141132;141133;141134;141135;141136;141137;222239;222240;256051;256052;256053;266882;369682;369683;369684;369685;369686;369687;476510;476511;476512;476513;476514;476515;494278;494279;4942…	81239;113003;117915;133083;141136;222239;256053;266882;369686;476514;494278;494280			-1	114	C498_18943;HVO_0140	ADE02551;ELY24355	ADE02551;ELY24355						D4GZ84_HALVD				Color2 [DarkGray]	1	4											DUF460		Completeproteome;Referenceproteome
0.48505	0.760941	D4GXX1	D4GXX1	HVO_1399	HVO_1399	arCOG00260	COG04603	R	ABC-type transport system permease protein (probable substrate sugar)	1174;14032;20565	True;True;True	1232;14828;22014	20300;20301;204712;295549;295550;295551;295552;295553;295554;295555;295556;295557	29054;29055;29056;29057;292238;421130;421131;421132;421133;421134;421135;421136;421137;421138	29054;292238;421133			-1	931	C498_11741;HVO_1399	ADE04894;ELY28364	ADE04894;ELY28364			tsgB11			D4GXX1_HALVD				Color2 [DarkGray]	1	4						transporter activity	cell part;membrane		cell part;membrane		BPD_transp_2		Completeproteome;Referenceproteome
1.2959	0.753998	D4GW22	D4GW22	HVO_1098	HVO_1098	arCOG02268	COG00019	E	diaminopimelate decarboxylase	2586;4167;5089;5165;6948;7748;19327;22494;24163	True;True;True;True;True;True;True;True;True	2750;4407;5391;5471;7352;8184;20708;24061;25810	44527;44528;44529;64668;64669;77448;77449;77450;77451;77452;77453;77454;77455;79414;79415;102539;102540;102541;102542;102543;113038;113039;113040;113041;113042;113043;277715;326379;351444;351445;351446	63465;63466;63467;91618;91619;109602;109603;109604;109605;109606;109607;109608;109609;109610;112236;112237;145086;145087;145088;145089;145090;159908;159909;159910;159911;159912;159913;395203;465175;500504;500505;500506	63467;91619;109609;112236;145086;159908;395203;465175;500504			-1	730	C498_13264;HVO_1098	ADE02270;ELY27514	ADE02270;ELY27514			lysA			D4GW22_HALVD		4.1.1.20		Color2 [DarkGray]	1	4					amine biosynthetic process;amine metabolic process;aspartate family amino acid biosynthetic process;aspartate family amino acid metabolic process;biosynthetic process;carboxylic acid biosynthetic process;carboxylic acid metabolic process;cellular amine metabolic process;cellular amino acid biosynthetic process;cellular amino acid metabolic process;cellular biosynthetic process;cellular ketone met…	binding;carbon-carbon lyase activity;carboxy-lyase activity;catalytic activity;cofactor binding;diaminopimelate decarboxylase activity;lyase activity;pyridoxal phosphate binding;vitamin B6 binding;vitamin binding		amine metabolic process;biosynthetic process;cellular amino acid metabolic process;cellular ketone metabolic process;cellular metabolic process;cellular nitrogen compound metabolic process;cellular process;metabolic process;nitrogen compound metabolic process;organic acid metabolic process;primary metabolic process;small molecule metabolic process		Lysine biosynthesis	Orn_Arg_deC_N;Orn_DAP_Arg_deC		Amino-acidbiosynthesis;Completeproteome;Decarboxylase;Lyase;Lysinebiosynthesis;Pyridoxalphosphate;Referenceproteome		GO:0006082;GO:0006520;GO:0006553;GO:0006807;GO:0008152;GO:0008652;GO:0009058;GO:0009066;GO:0009067;GO:0009085;GO:0009089;GO:0009308;GO:0009309;GO:0009987;GO:0016053;GO:0019752;GO:0034641;GO:0042180;GO:0043436;GO:0043648;GO:0044106;GO:0044237;GO:0044238;GO:0044249;GO:0044271;GO:0044281;GO:0044283;GO:0046394;GO:0046451
1.73015	0.752069	D4GV79	D4GV79	HVO_0972	HVO_0972	arCOG02416	COG03430	N	pilin PilA	11534;14025;14387;20014	True;True;True;True	12205;14821;15195;21427	169498;169499;169500;169501;169502;169503;169504;169505;169506;169507;169508;169509;169510;169511;169512;169513;169514;169515;169516;169517;169518;169519;169520;169521;204674;204675;204676;204677;204678;204679;204680;204681;204682;204683;204684;204685;204686;211158;211159;211160;211161;211162;211163;211164;211165;211166;211167;211168;211169;211170;211171;211172;211173;211174;211175;211176;211177;…	241980;241981;241982;241983;241984;241985;241986;241987;241988;241989;241990;241991;241992;241993;241994;241995;241996;241997;241998;241999;242000;242001;242002;242003;242004;242005;242006;242007;242008;242009;242010;242011;242012;242013;242014;242015;242016;242017;242018;242019;242020;242021;242022;242023;242024;292196;292197;292198;292199;292200;292201;292202;292203;292204;292205;292206;292207;…	241984;292207;301095;409133			-1	636	C498_13904;HVO_0972	ADE02830;ELY27642	ADE02830;ELY27642			HVO_0972			D4GV79_HALVD				Color2 [DarkGray]	1	4											DUF1628		Completeproteome;Referenceproteome
1.44995	0.740464	D4GZJ5	D4GZJ5	HVO_0250	HVO_0250	arCOG00626	COG01253	R	DUF21/CBS domain protein	3264;3265;3474;3475;5851;5852;7940;9794;10359;10895;12587;14232;15836;19143;22565;22888	True;True;True;True;True;True;True;True;True;True;True;True;True;True;True;True	3463;3464;3681;3682;6192;6193;8393;10349;10951;11523;13307;15035;16951;20518;24132;24475	52815;52816;52817;52818;52819;52820;52821;52822;52823;52824;52825;52826;52827;52828;52829;55059;55060;55061;55062;55063;55064;55065;55066;55067;55068;55069;55070;55071;55072;55073;55074;55075;55076;55077;55078;87306;87307;87308;87309;87310;87311;87312;87313;87314;87315;87316;87317;87318;87319;87320;87321;87322;87323;87324;87325;87326;87327;87328;115972;115973;115974;115975;140335;140336;140337;14…	75121;75122;75123;75124;75125;75126;75127;75128;75129;75130;75131;75132;75133;75134;75135;75136;78196;78197;78198;78199;78200;78201;78202;78203;78204;78205;78206;78207;78208;78209;78210;78211;78212;78213;78214;78215;78216;78217;78218;78219;78220;78221;78222;78223;78224;78225;78226;78227;78228;78229;123566;123567;123568;123569;123570;123571;123572;123573;123574;123575;123576;123577;123578;123579;1…	75131;75136;78216;78228;123570;123595;164095;199416;210909;222171;262475;297042;333570;391495;466300;473477			-1	185	HVO_0250	ADE03865	ADE03865			hlp			D4GZJ5_HALVD				Color2 [DarkGray]	1	4						catalytic activity;binding;coenzyme binding;cofactor binding;flavin adenine dinucleotide binding;oxidoreductase activity;oxidoreductase activity, acting on CH-OH group of donors					CBS;CorC_HlyC;DUF21		Completeproteome;Referenceproteome
0.577495	0.736709	D4GXX0	D4GXX0	HVO_1398	HVO_1398	arCOG00261	COG01079	R	ABC-type transport system permease protein (probable substrate sugar)	1612;14021;18921	True;True;True	1696;14817;20281	28587;28588;28589;28590;28591;28592;204651;204652;204653;204654;204655;204656;204657;204658;204659;272691	40765;40766;40767;40768;40769;40770;292165;292166;292167;292168;292169;292170;292171;292172;292173;292174;292175;387781	40766;292175;387781			-1	930	C498_11746;HVO_1398	ADE04556;ELY28365	ADE04556;ELY28365			tsgC11			D4GXX0_HALVD				Color2 [DarkGray]	1	4						transporter activity	cell part;membrane		cell part;membrane		BPD_transp_2		Completeproteome;Referenceproteome
0.865088	0.731007	D4GR48	D4GR48	HVO_A0380	HVO_A0380				ABC-type transport system periplasmic substrate-binding protein (probable substrate dipeptide/oligopeptide)	5336;8746;10531;11339;15327;16619;17718	True;True;True;True;True;True;True	5653;9232;11134;12002;16405;17785;18943	81481;81482;125776;125777;150969;150970;165455;165456;225981;225982;225983;244326;256360;256361;256362;256363	115225;115226;178120;178121;214297;214298;236054;236055;320787;320788;320789;347110;363966;363967;363968;363969;363970;363971;363972;363973	115226;178120;214298;236054;320789;347110;363968			-1	2070	HVO_A0380	ADE01809	ADE01809			dppA8			D4GR48_HALVD				Color2 [DarkGray]	1	4					cellular process;establishment of localization;transmembrane transport;transport		ATP-binding cassette (ABC) transporter complex;cell part;macromolecular complex;membrane part;protein complex	cellular process;establishment of localization;transmembrane transport;transport	ATP-binding cassette (ABC) transporter complex;cell part;macromolecular complex;protein complex	ABC transporters	SBP_bac_5		Completeproteome;Plasmid;Referenceproteome		GO:0006810;GO:0009987;GO:0051234;GO:0055085
0.566863	0.730472	D4GWU3	D4GWU3	HVO_2763	HVO_2763	arCOG00500	COG01234	R	homolog to ribonuclease Z	3854;10372;22879;23466	True;True;True;True	4080;10964;24466;25079	59067;59068;59069;59070;59071;59072;59073;59074;59075;59076;59077;59078;148644;148645;332252;332253;343693;343694	83589;83590;83591;83592;83593;83594;83595;83596;83597;83598;83599;83600;83601;83602;83603;211080;211081;473304;473305;489380;489381	83595;211080;473305;489381			-1	1787	C498_09104;HVO_2763	ADE03585;ELY32355	ADE03585;ELY32355			atsA			D4GWU3_HALVD				Color2 [DarkGray]	1	4						catalytic activity;hydrolase activity							Completeproteome;Hydrolase;Referenceproteome
0.312435	0.724639	D4GVC1	D4GVC1	HVO_2188	HVO_2188	arCOG00102	COG00047	F	phosphoribosylformylglycinamidine synthase subunit PurQ	2195;4934;7647;7973;18591;23303;23512;23619	True;True;True;True;True;True;True;True	2327;5225;8077;8426;19908;24907;25126;25237	37505;37506;37507;37508;37509;37510;74637;74638;74639;111992;111993;116433;268767;341947;344155;344156;344157;344158;344159;344160;344161;344162;345385;345386;345387;345388	53531;53532;53533;53534;53535;53536;53537;53538;105624;105625;105626;105627;158500;158501;158502;164707;382091;486708;486709;490035;490036;490037;490038;490039;490040;490041;490042;490043;490044;490045;491789;491790;491791;491792;491793;491794	53532;105626;158502;164707;382091;486709;490036;491794			-1	1427	C498_06233;HVO_2188	ADE02811;ELY33417	ADE02811;ELY33417			purQ			D4GVC1_HALVD		6.3.5.3		Color2 [DarkGray]	1	4					amine metabolic process;biosynthetic process;carboxylic acid metabolic process;cellular amine metabolic process;cellular amino acid metabolic process;cellular biosynthetic process;cellular ketone metabolic process;cellular metabolic process;cellular nitrogen compound biosynthetic process;cellular nitrogen compound metabolic process;cellular process;'de novo' IMP biosynthetic process;glutamine fam…	nucleotide binding;adenyl nucleotide binding;adenyl ribonucleotide binding;ATP binding;binding;carbon-nitrogen ligase activity, with glutamine as amido-N-donor;catalytic activity;hydrolase activity;ligase activity;ligase activity, forming carbon-nitrogen bonds;phosphoribosylformylglycinamidine synthase activity;purine nucleotide binding;purine ribonucleoside triphosphate binding;purine ribonucleo…	cell part;cytoplasm;intracellular part	amine metabolic process;biosynthetic process;cellular amino acid metabolic process;cellular ketone metabolic process;cellular metabolic process;cellular nitrogen compound metabolic process;cellular process;heterocycle metabolic process;metabolic process;nitrogen compound metabolic process;nucleobase-containing compound metabolic process;nucleobase-containing small molecule metabolic process;nucle…	cell part;cytoplasm	Purine metabolism			ATP-binding;Completeproteome;Cytoplasm;Glutamineamidotransferase;Hydrolase;Ligase;Nucleotide-binding;Purinebiosynthesis;Referenceproteome		GO:0006082;GO:0006139;GO:0006163;GO:0006164;GO:0006188;GO:0006189;GO:0006520;GO:0006541;GO:0006753;GO:0006807;GO:0008152;GO:0009058;GO:0009064;GO:0009117;GO:0009123;GO:0009124;GO:0009126;GO:0009127;GO:0009150;GO:0009152;GO:0009156;GO:0009161;GO:0009165;GO:0009167;GO:0009168;GO:0009259;GO:0009260;GO:0009308;GO:0009987;GO:0018130;GO:0019752;GO:0034641;GO:0034654;GO:0042180;GO:0043436;GO:0044106;GO:…
0.729634	0.724482	D4GSM3	D4GSM3	HVO_0627	HVO_0627	arCOG00181,arCOG00184	COG00444,COG04608	E	ABC-type transport system ATP-binding protein (probable substrate dipeptide/oligopeptide)	1856;2929;2931;2932;3005;3006;3229;3846;4272;4564;5151;5734;6533;6785;7665;8554;12229;13866;14122;15631;16493;18395;19075;20019;21416;22923;22975;23098;23979	True;True;True;True;True;True;True;True;True;True;True;True;True;True;True;True;True;True;True;True;True;True;True;True;True;True;True;True;True	1961;3114;3116;3117;3192;3193;3427;4072;4524;4827;5457;6068;6923;7184;8097;9033;12931;14657;14920;16726;17643;19688;20449;21432;22921;24512;24564;24690;25619	32322;48800;48801;48814;48815;48816;48817;48818;48819;48820;48821;48822;48823;48824;48825;49749;49750;52457;52458;52459;52460;52461;52462;52463;52464;59030;59031;59032;59033;59034;59035;65972;69027;69028;69029;69030;79223;79224;79225;79226;79227;79228;85751;85752;85753;85754;85755;96268;100158;100159;112187;112188;112189;112190;112191;112192;123463;123464;179250;179251;202695;202696;202697;202698…	46125;69480;69481;69500;69501;69502;69503;69504;69505;69506;69507;69508;69509;69510;69511;69512;69513;69514;70758;70759;70760;74612;74613;74614;74615;74616;74617;74618;74619;74620;74621;83546;83547;83548;83549;83550;83551;93464;97843;97844;97845;97846;111978;111979;111980;111981;111982;111983;121303;121304;121305;121306;121307;136385;141757;141758;158790;158791;158792;158793;158794;158795;174772;…	46125;69481;69500;69514;70758;70759;74612;83546;93464;97845;111978;121306;136385;141758;158790;174773;255893;289299;293879;328075;345025;378895;390419;409211;440680;474162;475458;478394;497667	340;341	489;496	-1	405	HVO_0627	ADE02844	ADE02844			dppDF2			D4GSM3_HALVD				Color2 [DarkGray]	1	4						nucleotide binding;adenyl nucleotide binding;adenyl ribonucleotide binding;ATP binding;ATPase activity;binding;catalytic activity;hydrolase activity;hydrolase activity, acting on acid anhydrides;hydrolase activity, acting on acid anhydrides, in phosphorus-containing anhydrides;nucleoside-triphosphatase activity;peptide transporter activity;purine nucleotide binding;purine ribonucleoside triphosph…	cell part;membrane		cell part;membrane	ABC transporters	ABC_tran;oligo_HPY		ATP-binding;Completeproteome;Nucleotide-binding;Referenceproteome
1.88963	0.721971	D4GV30	D4GV30	HVO_0940	HVO_0940	arCOG01576,arCOG02764	COG02217,COG02608	P	P-type transport ATPase (probable substrate copper/metal cation)	1659;2609;5310;5829;6120;8015;9689;14242;19386;19923;21017;21639;22962;23104;23105	True;True;True;True;True;True;True;True;True;True;True;True;True;True;True	1746;2773;5624;6170;6478;8470;10239;15046;20771;21334;21335;22496;23154;24551;24696;24697	29203;29204;29205;29206;29207;29208;29209;29210;29211;29212;29213;29214;44744;44745;44746;44747;44748;44749;44750;81156;81157;81158;81159;81160;81161;81162;81163;87132;90624;90625;90626;90627;90628;90629;90630;90631;90632;90633;90634;90635;90636;90637;90638;116895;116896;116897;116898;116899;116900;139233;139234;139235;139236;139237;139238;208345;208346;208347;208348;208349;278458;278459;278460;2…	41651;41652;41653;41654;41655;41656;41657;41658;41659;41660;41661;41662;41663;41664;41665;41666;41667;41668;63794;63795;63796;63797;63798;63799;63800;114761;114762;114763;114764;114765;114766;114767;114768;114769;114770;123331;128216;128217;128218;128219;128220;128221;128222;128223;128224;128225;128226;128227;128228;128229;128230;128231;128232;128233;128234;165381;165382;165383;165384;165385;1653…	41653;63797;114762;123331;128222;165389;197899;297254;396344;406717;432343;445951;475248;478628;478629			-1	616	HVO_0940	ADE03237	ADE03237			cpx			D4GV30_HALVD		3.6.3.-		Color2 [DarkGray]	1	4					cation transport;establishment of localization;ion transport;metal ion transport;transport	nucleotide binding;active transmembrane transporter activity;ATPase activity;ATPase activity, coupled;ATPase activity, coupled to movement of substances;ATPase activity, coupled to transmembrane movement of ions;ATPase activity, coupled to transmembrane movement of substances;binding;catalytic activity;cation binding;cation transmembrane transporter activity;cation-transporting ATPase activity;hy…	cell part;integral to membrane;intrinsic to membrane;membrane part	establishment of localization;ion transport;transport	cell part		E1-E2_ATPase;HMA;Hydrolase		Completeproteome;Hydrolase;Referenceproteome		GO:0006810;GO:0006811;GO:0006812;GO:0030001;GO:0051234
2.21951	0.719959	D4GUL6	D4GUL6	HVO_0869	HVO_0869	arCOG00619,arCOG04553	COG00069,COG00069	E	glutamate synthase large subunit	147;622;677;1045;1467;1911;2095;2344;2441;2560;2685;2862;3686;4035;4197;5113;5589;6307;6879;7770;7787;8049;8051;8785;9185;9196;9358;9478;10040;10250;10253;10492;11484;12078;13182;13183;13271;13777;13778;14078;14338;14362;14530;14768;14887;15244;15318;15374;15533;15625;16216;16217;16465;16488;16527;16528;16529;16779;17516;17558;18548;19583;19626;21196;22121;22122;22383;22384;22385;22706;22977;2361…	True;True;True;True;True;True;True;True;True;True;True;True;True;True;True;True;True;True;True;True;True;True;True;True;True;True;True;True;True;True;True;True;True;True;True;True;True;True;True;True;True;True;True;True;True;True;True;True;True;True;True;True;True;True;True;True;True;True;True;True;True;True;True;True;True;True;True;True;True;True;True;True;True;True;True	156;650;709;1094;1544;2028;2222;2490;2593;2722;2855;3046;3899;4268;4437;5416;5918;6672;7280;7281;8208;8226;8504;8506;9271;9699;9711;9893;10017;10610;10833;10836;11093;12152;12776;13930;13931;14028;14563;14564;14874;15144;15169;15362;15692;15845;16306;16307;16394;16456;16624;16720;17347;17348;17614;17638;17681;17682;17683;17949;18717;18762;19863;20977;21021;22687;23651;23652;23937;23938;23939;2427…	2872;2873;2874;2875;2876;2877;2878;2879;2880;2881;2882;2883;2884;2885;2886;2887;2888;2889;2890;2891;2892;2893;2894;2895;9881;9882;9883;9884;9885;9886;9887;9888;9889;9890;9891;9892;9893;9894;9895;9896;9897;9898;9899;9900;9901;9902;9903;9904;9905;9906;9907;10605;10606;10607;18905;18906;18907;18908;18909;25491;25492;25493;25494;25495;32982;32983;32984;32985;35956;35957;35958;35959;40442;40443;40444;…	4160;4161;4162;4163;4164;4165;4166;4167;4168;4169;4170;4171;4172;4173;4174;4175;4176;4177;4178;4179;4180;4181;4182;4183;4184;4185;4186;4187;4188;4189;4190;4191;4192;4193;4194;4195;4196;4197;4198;4199;4200;4201;4202;4203;4204;4205;4206;4207;14272;14273;14274;14275;14276;14277;14278;14279;14280;14281;14282;14283;14284;14285;14286;14287;14288;14289;14290;14291;14292;14293;14294;14295;14296;14297;142…	4189;14291;15352;27050;36498;47055;51425;57689;59166;62080;65264;68694;81258;87356;92076;110116;119311;131490;143881;160129;160388;166194;166199;178607;186968;187142;190099;193757;204949;208955;209058;213290;238277;253661;273680;273690;276505;287687;287695;292929;300227;300486;303612;308555;310246;319313;320631;321671;324798;328023;339105;339119;344650;344953;345568;345571;345580;349990;360424;36…	472;473	222;286	-1	581	C498_14393;HVO_0869	ADE02856;ELY26962	ADE02856;ELY26962						D4GUL6_HALVD		1.4.1.13		Color2 [DarkGray]	1	4					amine biosynthetic process;amine metabolic process;biosynthetic process;carboxylic acid biosynthetic process;carboxylic acid metabolic process;cellular amine metabolic process;cellular amino acid biosynthetic process;cellular amino acid metabolic process;cellular biosynthetic process;cellular ketone metabolic process;cellular metabolic process;cellular nitrogen compound biosynthetic process;cellu…	catalytic activity;glutamate synthase (NADPH) activity;glutamate synthase activity;glutamate synthase activity, NADH or NADPH as acceptor;oxidoreductase activity;oxidoreductase activity, acting on the CH-NH2 group of donors;oxidoreductase activity, acting on the CH-NH2 group of donors, NAD or NADP as acceptor		amine metabolic process;biosynthetic process;cellular amino acid metabolic process;cellular ketone metabolic process;cellular metabolic process;cellular nitrogen compound metabolic process;cellular process;metabolic process;nitrogen compound metabolic process;organic acid metabolic process;primary metabolic process;small molecule metabolic process		Alanine, aspartate and glutamate metabolism;Nitrogen metabolism	GATase_2;Glu_syn_central;Glu_synthase;GXGXG		Completeproteome;Oxidoreductase;Referenceproteome		GO:0006082;GO:0006520;GO:0006536;GO:0006537;GO:0006807;GO:0008152;GO:0008652;GO:0009058;GO:0009064;GO:0009084;GO:0009308;GO:0009309;GO:0009987;GO:0016053;GO:0019752;GO:0034641;GO:0042180;GO:0043436;GO:0044106;GO:0044237;GO:0044238;GO:0044249;GO:0044271;GO:0044281;GO:0044283;GO:0046394
1.72579	0.712981	D4GXV8	D4GXV8	HVO_1391	HVO_1391	arCOG01078	COG00494	L	NUDIX family hydrolase	1281;2477;4880;5446;7157;8914;13189;17992;18738;18739	True;True;True;True;True;True;True;True;True;True	1344;2632;5165;5766;7567;9413;13937;19255;20074;20075	22401;22402;22403;22404;22405;22406;22407;22408;22409;22410;22411;22412;22413;22414;22415;22416;22417;22418;22419;42214;42215;42216;42217;42218;42219;42220;42221;42222;42223;42224;73880;73881;73882;73883;73884;73885;73886;73887;73888;73889;73890;73891;73892;73893;73894;73895;73896;73897;73898;73899;73900;73901;73902;73903;73904;73905;82549;82550;82551;82552;82553;82554;82555;82556;82557;82558;825…	32039;32040;32041;32042;32043;32044;32045;32046;32047;32048;32049;32050;32051;32052;32053;32054;32055;32056;32057;32058;32059;32060;32061;32062;32063;32064;60235;60236;60237;60238;60239;60240;60241;60242;60243;60244;60245;60246;60247;60248;60249;60250;60251;60252;60253;104536;104537;104538;104539;104540;104541;104542;104543;104544;104545;104546;104547;104548;104549;104550;104551;104552;104553;104…	32061;60240;104543;116823;149573;181243;273794;369787;384966;384971			-1	924	C498_11788;HVO_1391	ADE03314;ELY27923	ADE03314;ELY27923			apa			D4GXV8_HALVD				Color2 [DarkGray]	1	4						catalytic activity;hydrolase activity					NUDIX		Completeproteome;Hydrolase;Referenceproteome
0.627835	0.709611	D4GZC9	D4GZC9	HVO_0185	HVO_0185	arCOG04736	COG00805	U	Sec-independent protein translocase subunit TatCt	292;293;2003;2004;6860;7517;12581;15133;18754;19637;19638	True;True;True;True;True;True;True;True;True;True;True	306;307;2126;2127;7261;7943;13301;16173;20091;20092;21034;21035	4711;4712;4713;4714;4715;4716;4717;4718;4719;4720;4721;4722;4723;4724;4725;34044;34045;34046;34047;34048;34049;34050;34051;34052;34053;34054;34055;34056;34057;34058;34059;101387;101388;101389;101390;101391;110552;110553;110554;110555;183819;183820;223863;270795;270796;270797;270798;270799;270800;270801;270802;270803;270804;270805;270806;270807;281859;281860;281861;281862;281863;281864;281865;2818…	6772;6773;6774;6775;6776;6777;6778;6779;6780;6781;6782;6783;6784;6785;6786;6787;6788;6789;6790;6791;6792;48590;48591;48592;48593;48594;48595;48596;48597;48598;48599;48600;48601;48602;48603;48604;48605;48606;48607;48608;48609;48610;48611;48612;48613;48614;143511;143512;143513;143514;143515;156393;156394;156395;156396;156397;262399;262400;317912;385100;385101;385102;385103;385104;385105;385106;3851…	6773;6780;48590;48593;143512;156395;262400;317912;385103;401557;401565			-1	137	HVO_0185	ADE02320	ADE02320			tatCt			TATCT_HALVD				Color2 [DarkGray]	1	4					establishment of localization;establishment of protein localization;protein transport;transport		cell part;integral to membrane;intrinsic to membrane;membrane;membrane part;plasma membrane	establishment of localization;protein transport;transport	cell part;membrane;plasma membrane	Bacterial secretion system;Protein export	TatC		Cellmembrane;Completeproteome;Membrane;Proteintransport;Referenceproteome;Translocation;Transmembrane;Transmembranehelix;Transport		GO:0006810;GO:0015031;GO:0045184;GO:0051234
1.68989	0.709414	D4GTR7	D4GTR7	HVO_2501	HVO_2501	ENOG4102TI8			alpha/beta hydrolase fold protein	888;1861;2687;13654;18447;19745;20426;22992	True;True;True;True;True;True;True;True	932;1969;2857;14437;19745;21147;21866;24581	15885;15886;15887;15888;15889;15890;15891;32388;32389;32390;32391;32392;32393;32394;32395;32396;32397;45809;45810;45811;45812;45813;45814;45815;199545;199546;267100;267101;267102;267103;267104;283163;283164;283165;283166;283167;283168;292770;292771;292772;292773;292774;292775;292776;292777;292778;292779;292780;292781;292782;292783;334450	22640;22641;22642;22643;22644;22645;22646;46216;46217;46218;46219;46220;46221;46222;46223;46224;46225;46226;46227;65280;65281;65282;65283;65284;65285;65286;284788;284789;379710;379711;379712;379713;379714;379715;403469;403470;403471;403472;403473;403474;417279;417280;417281;417282;417283;417284;417285;417286;417287;417288;417289;417290;417291;417292;417293;476356	22642;46227;65281;284789;379713;403470;417289;476356			-1	1600	C498_07793;HVO_2501	ADE04798;ELY32648	ADE04798;ELY32648						D4GTR7_HALVD				Color2 [DarkGray]	1	4						catalytic activity;hydrolase activity					Abhydrolase_6		Completeproteome;Hydrolase;Referenceproteome
0.264423	0.709104	D4GVG3	D4GVG3	HVO_0986	HVO_0986	arCOG01539	COG01009	C	NADH dehydrogenase-like complex subunit L	1588;4359;7569;14451;14452	True;True;True;True;True	1671;4616;7996;15259;15260	28310;28311;28312;28313;28314;28315;28316;28317;28318;28319;28320;28321;28322;28323;28324;28325;28326;28327;28328;28329;66909;111146;111147;212164;212165;212166;212167;212168;212169;212170;212171;212172;212173;212174;212175	40354;40355;40356;40357;40358;40359;40360;40361;40362;40363;40364;40365;40366;40367;40368;40369;40370;40371;40372;40373;40374;40375;40376;40377;40378;40379;40380;40381;40382;40383;40384;40385;94899;157291;157292;302188;302189;302190;302191;302192;302193;302194;302195;302196;302197;302198;302199	40357;94899;157291;302188;302191			-1	648	C498_13834;HVO_0986	ADE04823;ELY27628	ADE04823;ELY27628			nuoL			D4GVG3_HALVD		1.6.5.-		Color2 [DarkGray]	1	4					ATP synthesis coupled electron transport;cellular metabolic process;cellular process;electron transport chain;generation of precursor metabolites and energy;metabolic process;oxidation-reduction process;respiratory electron transport chain	catalytic activity;NADH dehydrogenase (quinone) activity;NADH dehydrogenase (ubiquinone) activity;NADH dehydrogenase activity;oxidoreductase activity;oxidoreductase activity, acting on NADH or NADPH;oxidoreductase activity, acting on NADH or NADPH, quinone or similar compound as acceptor		cellular metabolic process;cellular process;generation of precursor metabolites and energy;metabolic process		Oxidative phosphorylation	Oxidored_q1;Oxidored_q1_N		Completeproteome;Oxidoreductase;Referenceproteome		GO:0006091;GO:0008152;GO:0009987;GO:0022900;GO:0022904;GO:0042773;GO:0044237;GO:0055114
1.7619	0.708536	D4GYG5	D4GYG5	HVO_1522	HVO_1522	arCOG01402	COG00500	Q	hexuronic acid methyltransferase AglP	1918;1919;1958;4185;8093;8654;13483;13620;14000;14071;18596;20056;21527;22798;23800	True;True;True;True;True;True;True;True;True;True;True;True;True;True;True	2036;2037;2078;4425;8549;9136;14249;14400;14794;14867;19914;21470;23037;24377;24378;25425	33038;33039;33040;33041;33042;33043;33044;33045;33462;33463;33464;33465;33466;33467;64897;64898;64899;117829;117830;117831;117832;117833;117834;117835;117836;124787;124788;124789;197601;197602;199162;199163;199164;199165;199166;199167;199168;204375;204376;204377;204378;204379;204380;204381;205160;205161;205162;205163;205164;205165;205166;205167;205168;205169;205170;205171;268829;268830;268831;268…	47117;47118;47119;47120;47121;47122;47123;47124;47125;47126;47733;47734;47735;47736;47737;47738;47739;91970;91971;91972;166675;166676;166677;166678;166679;166680;166681;166682;166683;176699;176700;176701;281888;281889;284210;284211;284212;284213;284214;284215;284216;284217;284218;284219;284220;284221;291782;291783;291784;291785;291786;291787;291788;292841;292842;292843;292844;292845;292846;292847…	47117;47126;47739;91972;166681;176701;281889;284212;291784;292848;382178;409844;443617;470803;494555	747	149	-1	1013	HVO_1522	ADE04550	ADE04550			aglP			AGLP_HALVD		2.1.1.-		Color2 [DarkGray]	1	4					cellular component organization;cellular component organization or biogenesis;external encapsulating structure organization;S-layer organization	catalytic activity;methyltransferase activity;transferase activity;transferase activity, transferring one-carbon groups	cell part;cytoplasm;intracellular part	cellular component organization;external encapsulating structure organization	cell part;cytoplasm		Methyltransf_21		Completeproteome;Cytoplasm;Methyltransferase;Referenceproteome;Transferase		GO:0016043;GO:0045229;GO:0045232;GO:0071840
0.655402	0.707991	D4GUM9	D4GUM9	HVO_2081	HVO_2081	arCOG02497,arCOG07581	COG03420,COG03325	M,G	pectin lyase domain protein	301;318;1062;2209;4662;4690;8383;9581;9935;10511;11019;11467;12454;13274;14026;14397;15388;16614;17381;17756;18313;18942;20433;21284;21446;22758	True;True;True;True;True;True;True;True;True;True;True;True;True;True;True;True;True;True;True;True;True;True;True;True;True;True	315;332;1113;2346;4933;4964;8856;10125;10501;11112;11652;12135;13170;14031;14822;15205;16471;17779;18571;18983;19596;20305;21875;22781;22954;24336	4774;4775;4776;4777;4778;4779;4780;4781;4782;4783;4784;4785;4955;4956;19095;19096;19097;19098;19099;19100;37647;37648;70153;70154;70155;70156;70157;70158;70159;70160;70161;70162;70163;70164;70639;70640;70641;70642;70643;70644;121076;121077;121078;121079;121080;121081;121082;121083;121084;121085;121086;137971;143091;143092;143093;143094;143095;143096;143097;150628;150629;150630;150631;158589;15859…	6852;6853;6854;6855;6856;6857;6858;6859;6860;6861;6862;6863;6864;6865;6866;7085;7086;27339;27340;27341;27342;27343;27344;53735;53736;99478;99479;99480;99481;99482;99483;99484;99485;99486;99487;99488;99489;99490;100172;100173;100174;100175;100176;100177;171417;171418;171419;171420;171421;171422;171423;171424;171425;171426;171427;196025;203244;203245;203246;203247;203248;203249;203250;203251;203252…	6853;7085;27340;53735;99483;100177;171421;196025;203247;213799;225215;237932;260241;276520;292211;301175;321941;347072;358257;364702;376732;388131;417441;438531;442239;470102			-1	1374	HVO_2081	ADE02950	ADE02950			HVO_2081			D4GUM9_HALVD				Color2 [DarkGray]	1	4						catalytic activity;lyase activity					NosD		Completeproteome;Lyase;Referenceproteome
0.9818	0.707727	D4GVX9	D4GVX9	HVO_2263	HVO_2263	arCOG07786	COG01378	K	conserved hypothetical protein	2173;2192;2340;3632;3720;4533;4733;5015;5938;5984;6463;7142;7310;8974;9674;11667;11798;11917;13215;13216;15150;15857;16142;16499;16576;16628;17151;19135;19154;20011;20095;22317;23573;23748;23799	True;True;True;True;True;True;True;True;True;True;True;True;True;True;True;True;True;True;True;True;True;True;True;True;True;True;True;True;True;True;True;True;True;True;True	2305;2324;2485;3845;3940;4796;5012;5313;6285;6334;6851;7552;7725;9474;10224;12345;12484;12604;12605;13966;13967;16194;16975;17271;17649;17740;17794;18328;20510;20530;21424;21510;23865;25188;25371;25424	37282;37283;37284;37285;37484;37485;37486;37487;37488;37489;40405;40406;40407;40408;40409;40410;40411;40412;56794;56795;57678;57679;57680;57681;57682;57683;68759;71402;71403;71404;71405;71406;71407;71408;75868;75869;75870;75871;75872;75873;75874;88546;88547;88548;88549;88550;88952;88953;88954;88955;88956;95222;95223;95224;95225;95226;95227;105591;105592;105593;105594;105595;105596;105597;105598;1…	53188;53189;53190;53191;53192;53510;53511;53512;53513;53514;53515;57633;57634;57635;57636;57637;57638;57639;57640;57641;57642;57643;57644;80540;80541;81726;81727;81728;81729;81730;81731;81732;97467;101251;101252;101253;101254;101255;101256;101257;101258;107320;107321;107322;107323;107324;107325;107326;107327;125280;125281;125282;125283;125284;125885;125886;125887;125888;125889;134992;134993;13499…	53190;53513;57642;80540;81730;97467;101254;107325;125284;125885;134998;149376;152703;182235;197707;244340;246877;249088;274906;274908;318058;333955;337757;345055;346588;347200;355085;391362;391723;409085;410548;461379;490890;493638;494549	985	117	-1	1464	C498_06580;HVO_2263	ADE03466;ELY33285	ADE03466;ELY33285						D4GVX9_HALVD				Color2 [DarkGray]	1	4											HTH_24		Completeproteome;Referenceproteome
0.321428	0.707648	D4GVJ1	D4GVJ1	HVO_1014	HVO_1014	arCOG01235	COG01622	C	cox-type terminal oxidase subunit II	16225	TRUE	17356;17357	238663;238664;238665;238666;238667;238668;238669;238670;238671;238672;238673;238674;238675;238676;238677;238678;238679;238680;238681;238682;238683;238684;238685;238686;238687;238688;238689;238690;238691	339200;339201;339202;339203;339204;339205;339206;339207;339208;339209;339210;339211;339212;339213;339214;339215;339216;339217;339218;339219;339220;339221;339222;339223;339224;339225;339226;339227;339228;339229;339230;339231;339232;339233;339234;339235;339236;339237;339238;339239;339240	339225	535	181	-1	664	C498_13689;HVO_1014	ADE04688;ELY27599	ADE04688;ELY27599			coxB1			D4GVJ1_HALVD		1.9.3.-		Color2 [DarkGray]	1	4					cellular metabolic process;cellular process;electron transport chain;generation of precursor metabolites and energy;metabolic process;oxidation-reduction process	catalytic activity;binding;cation binding;cation transmembrane transporter activity;copper ion binding;cytochrome-c oxidase activity;heme-copper terminal oxidase activity;hydrogen ion transmembrane transporter activity;inorganic cation transmembrane transporter activity;ion binding;ion transmembrane transporter activity;metal ion binding;monovalent inorganic cation transmembrane transporter activ…	cell part;integral to membrane;intrinsic to membrane;membrane part;respiratory chain	cellular metabolic process;cellular process;generation of precursor metabolites and energy;metabolic process	cell part	Oxidative phosphorylation	COX2;COX2_TM		Completeproteome;Electrontransport;Membrane;Oxidoreductase;Referenceproteome;Respiratorychain;Transmembrane;Transport		GO:0006091;GO:0008152;GO:0009987;GO:0022900;GO:0044237;GO:0055114
0.388124	0.705956	D4GPZ2	D4GPZ2	HVO_B0345	HVO_B0345				homolog to mandelate racemase / homolog to muconate lactonizing enzyme	9753;11050;13586;16497;20786	True;True;True;True;True	10304;11683;14364;17647;22256	139899;139900;139901;158928;158929;158930;198695;198696;242837;299284;299285;299286;299287;299288	198810;198811;198812;225717;225718;225719;283535;283536;345037;426556;426557;426558;426559;426560	198811;225718;283535;345037;426560			-1	2316	C498_01935;HVO_B0345	ADE01606;ELY36867	ADE01606;ELY36867						D4GPZ2_HALVD				Color2 [DarkGray]	1	4					amine catabolic process;amine metabolic process;carboxylic acid catabolic process;carboxylic acid metabolic process;catabolic process;cellular amine metabolic process;cellular amino acid catabolic process;cellular amino acid metabolic process;cellular catabolic process;cellular ketone metabolic process;cellular metabolic process;cellular nitrogen compound metabolic process;cellular process;metabo…	catalytic activity		amine metabolic process;catabolic process;cellular amino acid metabolic process;cellular ketone metabolic process;cellular metabolic process;cellular nitrogen compound metabolic process;cellular process;metabolic process;nitrogen compound metabolic process;organic acid metabolic process;primary metabolic process;small molecule metabolic process			MR_MLE;MR_MLE_N		Completeproteome;Plasmid;Referenceproteome		GO:0006082;GO:0006520;GO:0006807;GO:0008152;GO:0009056;GO:0009063;GO:0009308;GO:0009310;GO:0009987;GO:0016054;GO:0019752;GO:0034641;GO:0042180;GO:0043436;GO:0044106;GO:0044237;GO:0044238;GO:0044248;GO:0044281;GO:0044282;GO:0046395
0.446187	0.703519	D4GRC9	D4GRC9	HVO_A0464	HVO_A0464				conserved hypothetical protein	1461;1812	True;True	1537;1903	25412;31466;31467	36369;44951;44952	36369;44951			-1	2103	HVO_A0464	ADE02130	ADE02130			HVO_A0464			D4GRC9_HALVD				Color2 [DarkGray]	1	4													Completeproteome;Plasmid;Referenceproteome
2.07747	0.696988	D4GP71	D4GP71	HVO_B0069	HVO_B0069				aldehyde dehydrogenase	1264;1790;2106;2843;4510;6069;6264;7383;7903;9883;10077;13000;13325;14038;18235;19610;20489;21184;21185;21223;21224;21581;22512	True;True;True;True;True;True;True;True;True;True;True;True;True;True;True;True;True;True;True;True;True;True;True	1326;1881;2233;3025;4772;6423;6626;7804;8348;10442;10651;13739;14084;14834;19516;21005;21938;22674;22675;22717;22718;23094;24079	22229;22230;22231;22232;22233;22234;22235;31238;31239;31240;31241;31242;31243;31244;31245;31246;31247;31248;36023;47883;47884;68514;68515;90143;90144;90145;92371;92372;92373;92374;92375;92376;92377;92378;92379;92380;92381;92382;92383;108951;108952;108953;108954;108955;108956;108957;108958;114892;114893;114894;142228;142229;142230;144832;144833;144834;144835;144836;144837;144838;189746;189747;1897…	31773;31774;31775;31776;31777;31778;31779;31780;31781;31782;44650;44651;44652;44653;44654;44655;44656;44657;44658;44659;44660;44661;44662;44663;44664;44665;44666;44667;51495;68239;68240;97078;97079;127532;127533;127534;130736;130737;130738;130739;130740;130741;130742;130743;130744;130745;130746;130747;130748;130749;130750;130751;130752;130753;130754;130755;130756;130757;130758;130759;130760;13076…	31779;44661;51495;68239;97078;127534;130747;154071;162538;202000;205745;270683;277411;292270;375618;400977;419765;436490;436497;437351;437354;444501;465395			-1	2215	C498_01415;HVO_B0069	ADE01579;ELY36763	ADE01579;ELY36763			gabD			D4GP71_HALVD				Color2 [DarkGray]	1	4						catalytic activity;oxidoreductase activity;oxidoreductase activity, acting on the aldehyde or oxo group of donors;oxidoreductase activity, acting on the aldehyde or oxo group of donors, NAD or NADP as acceptor				Alanine, aspartate and glutamate metabolism;Butanoate metabolism;Tyrosine metabolism	Aldedh		Completeproteome;Plasmid;Referenceproteome
0.309949	0.69458	D4GY53	D4GY53	HVO_2977	HVO_2977	arCOG02849	COG00003	P	ArsA family ATPase	224;1351;1846;8136;8449;13525;14121;16879;17488	True;True;True;True;True;True;True;True;True	235;1417;1943;8593;8922;14292;14919;18050;18681	3861;23164;23165;32142;32143;32144;118287;118288;118289;122112;197998;205841;205842;205843;205844;205845;247651;247652;247653;247654;253323;253324	5579;33082;33083;45887;45888;45889;167287;167288;167289;172887;282483;293869;293870;293871;293872;293873;351753;351754;351755;351756;359582;359583	5579;33082;45887;167287;172887;282483;293871;351755;359583	1373	95	-1	1924	C498_18050;HVO_2977	ADE03290;ELY24583	ADE03290;ELY24583			arsA2			D4GY53_HALVD		3.6.-.-		Color2 [DarkGray]	1	4						nucleotide binding;adenyl nucleotide binding;adenyl ribonucleotide binding;ATP binding;ATPase activity;binding;catalytic activity;hydrolase activity;hydrolase activity, acting on acid anhydrides;hydrolase activity, acting on acid anhydrides, in phosphorus-containing anhydrides;nucleoside-triphosphatase activity;purine nucleotide binding;purine ribonucleoside triphosphate binding;purine ribonucleo…					ArsA_ATPase		Completeproteome;Hydrolase;Referenceproteome
0.381713	0.693895	D4GZ20	D4GZ20	HVO_1591	HVO_1591	arCOG06300	COG00657	R	conserved hypothetical protein	1883;12124;16033;19002;20263;20377;21464	True;True;True;True;True;True;True	1995;12824;17158;20371;21684;21813;22972	32621;32622;32623;32624;32625;32626;32627;178193;178194;178195;178196;178197;236924;273594;273595;273596;273597;273598;290402;290403;290404;290405;290406;290407;290408;290409;290410;290411;290412;290413;292048;292049;310373	46509;46510;46511;46512;46513;46514;46515;46516;46517;46518;254442;254443;254444;254445;254446;254447;336751;389029;389030;389031;389032;389033;413941;413942;413943;413944;413945;413946;413947;413948;413949;413950;413951;413952;413953;416161;416162;416163;442533	46514;254447;336751;389029;413952;416163;442533			-1	1071	HVO_1591	ADE03904	ADE03904			HVO_1591			D4GZ20_HALVD				Color2 [DarkGray]	1	4											Abhydrolase_6		Completeproteome;Referenceproteome
0.364707	0.692808	D4GZX8	D4GZX8	HVO_0351	HVO_0351	arCOG01760	COG00195	K	transcription elongation factor NusA	9722;10454;16559;17107;20806;20893;23097	True;True;True;True;True;True;True	10272;11050;17721;18283;22277;22369;24689	139564;149779;149780;149781;149782;149783;149784;149785;149786;149787;149788;243621;243622;243623;243624;243625;243626;243627;243628;243629;243630;243631;243632;243633;243634;249553;249554;299463;299464;299465;299466;299467;299468;299469;299470;299471;299472;299473;299474;299475;299476;299477;301295;301296;301297;301298;335891;335892;335893;335894	198334;212643;212644;212645;212646;212647;212648;212649;212650;212651;212652;212653;346104;346105;346106;346107;346108;346109;346110;346111;346112;346113;346114;346115;346116;346117;346118;346119;346120;354445;354446;426823;426824;426825;426826;426827;426828;426829;426830;426831;426832;426833;426834;426835;426836;426837;426838;426839;426840;426841;429508;429509;429510;429511;478386;478387;478388;…	198334;212650;346112;354445;426836;429511;478386			-1	242	C498_16943;HVO_0351	ADE04965;ELY25082	ADE04965;ELY25082			nusA			D4GZX8_HALVD				Color2 [DarkGray]	1	4					nucleobase-containing compound metabolic process;biological regulation;biosynthetic process;cellular biosynthetic process;cellular macromolecule metabolic process;cellular metabolic process;cellular nitrogen compound metabolic process;cellular process;macromolecule metabolic process;metabolic process;nitrogen compound metabolic process;nucleic acid metabolic process;primary metabolic process;regu…	nucleic acid binding;binding;RNA binding;translation elongation factor activity;translation factor activity, nucleic acid binding	cell part;cytoplasm;intracellular part	nucleobase-containing compound metabolic process;biological regulation;biosynthetic process;cellular metabolic process;cellular nitrogen compound metabolic process;cellular process;macromolecule metabolic process;metabolic process;nitrogen compound metabolic process;primary metabolic process;RNA metabolic process;transcription termination, DNA-dependent	cell part;cytoplasm		KH_5		Completeproteome;Cytoplasm;Elongationfactor;Proteinbiosynthesis;Referenceproteome;Repeat;RNA-binding;Transcription;Transcriptionregulation;Transcriptiontermination		GO:0006139;GO:0006353;GO:0006355;GO:0006807;GO:0008152;GO:0009058;GO:0009889;GO:0009987;GO:0010468;GO:0010556;GO:0016070;GO:0019219;GO:0019222;GO:0031323;GO:0031326;GO:0032774;GO:0034641;GO:0043170;GO:0044237;GO:0044238;GO:0044249;GO:0044260;GO:0050789;GO:0050794;GO:0051171;GO:0051252;GO:0060255;GO:0065007;GO:0080090;GO:0090304;GO:2000112
0.291753	0.689133	D4GTS0	D4GTS0	HVO_2502	HVO_2502	arCOG00636	COG00309	O	hydrogenase expression/formation protein	3226;5622;6867;9671;18937;19516;21496;23580	True;True;True;True;True;True;True;True	3423;3424;5951;7268;10220;20300;20909;23005;25195	52449;52450;52451;52452;84654;84655;84656;84657;84658;84659;84660;84661;101451;101452;101453;101454;101455;101456;101457;101458;139100;272890;272891;272892;272893;272894;272895;272896;272897;272898;272899;272900;272901;272902;280018;310703;310704;344811;344812;344813	74602;74603;74604;74605;74606;74607;119752;119753;119754;119755;119756;119757;119758;119759;143606;143607;143608;143609;143610;143611;143612;143613;143614;197688;388074;388075;388076;388077;388078;388079;388080;388081;388082;388083;388084;388085;388086;388087;388088;388089;388090;388091;388092;388093;388094;398767;443039;443040;490967;490968;490969	74606;119756;143606;197688;388083;398767;443039;490969	1082	209	-1	1601	C498_07798;HVO_2502	ADE04585;ELY32649	ADE04585;ELY32649			hypE2			D4GTS0_HALVD				Color2 [DarkGray]	1	4						catalytic activity					AIRS;AIRS_C		Completeproteome;Referenceproteome
1.7777	0.688614	D4GR46	D4GR46	HVO_A0378	HVO_A0378				N-methylhydantoinase (ATP-hydrolyzing) B	1313;1962;3754;4511;5750;6652;6653;7528;9325;11194;11406;13756;14879;14992;15142;15573;15895;15923;17598;18903;19275;19276;19668;22882;23356;23774	True;True;True;True;True;True;True;True;True;True;True;True;True;True;True;True;True;True;True;True;True;True;True;True;True;True	1378;2082;3976;4773;6087;7046;7047;7954;9859;11840;12072;14541;15832;15833;15988;16186;16666;17018;17048;18805;20262;20263;20655;20656;21067;24469;24965;25398	22695;22696;22697;22698;22699;22700;22701;22702;33501;33502;33503;33504;33505;33506;33507;33508;33509;58031;58032;58033;58034;58035;58036;58037;58038;58039;58040;58041;58042;58043;58044;58045;68516;68517;68518;68519;68520;68521;68522;68523;86341;86342;86343;86344;86345;86346;86347;98815;98816;98817;98818;98819;98820;110679;110680;110681;110682;110683;110684;110685;110686;110687;133648;133649;1336…	32438;32439;32440;32441;32442;32443;32444;32445;47784;47785;47786;47787;47788;47789;47790;47791;47792;47793;47794;47795;47796;47797;82224;82225;82226;82227;82228;82229;82230;82231;82232;82233;82234;82235;82236;82237;82238;82239;82240;82241;82242;82243;82244;97080;97081;97082;97083;97084;97085;97086;97087;97088;122195;122196;122197;122198;122199;122200;122201;139814;139815;139816;139817;139818;139…	32440;47787;82229;97082;122196;139815;139819;156560;189551;232320;236938;287351;310039;314931;318032;326037;334932;335563;361837;387606;394275;394295;402011;473350;487862;494061	1414;1415	25;456	-1	2068	C498_10461;HVO_A0378	ADE01702;ELY30774	ADE01702;ELY30774			hyuB2			D4GR46_HALVD		3.5.2.14		Color2 [DarkGray]	1	4						catalytic activity;hydrolase activity;hydrolase activity, acting on carbon-nitrogen (but not peptide) bonds;hydrolase activity, acting on carbon-nitrogen (but not peptide) bonds, in cyclic amides;N-methylhydantoinase (ATP-hydrolyzing) activity				Arginine and proline metabolism	Hydantoinase_B		Completeproteome;Hydrolase;Plasmid;Referenceproteome
0.347332	0.685236	D4GUI2	D4GUI2	HVO_2629	HVO_2629	arCOG01172	COG00467	T	conserved hypothetical protein	12620;12806;18658;20327	True;True;True;True	13340;13530;19986;21760	184383;187062;187063;269819;269820;269821;269822;269823;269824;269825;269826;269827;269828;269829;269830;291399	263168;266800;266801;383710;383711;383712;383713;383714;383715;383716;383717;383718;383719;383720;383721;383722;383723;383724;415179	263168;266801;383715;415179			-1	1690	C498_08430;HVO_2629	ADE03152;ELY32537	ADE03152;ELY32537			htlC			D4GUI2_HALVD				Color2 [DarkGray]	1	4													Completeproteome;Referenceproteome
0.31375	0.683875	D4H076	D4H076	HVO_1737	HVO_1737	arCOG04356	COG03372	L	DUF790 family protein	7575;7724;11666;14035	False;True;False;True	8002;8159;12344;14831	111172;111173;111174;111175;112766;112767;112768;112769;112770;112771;171007;171008;171009;171010;171011;171012;171013;171014;171015;171016;171017;171018;171019;171020;204729	157323;157324;157325;157326;159557;159558;159559;159560;159561;159562;159563;159564;159565;244314;244315;244316;244317;244318;244319;244320;244321;244322;244323;244324;244325;244326;244327;244328;244329;244330;244331;244332;244333;244334;244335;292256	157325;159562;244316;292256			-1	1168	C498_04016;HVO_1737	ADE04240;ELY35250	ADE04240;ELY35250						D4H076_HALVD				Color2 [DarkGray]	1	4						nucleic acid binding;binding;catalytic activity;deoxyribonuclease activity;DNA binding;hydrolase activity;hydrolase activity, acting on ester bonds;nuclease activity					DUF790		Completeproteome;Referenceproteome
0.415584	0.683643	D4GR69;D4GQD2	D4GR69;D4GQD2	HVO_A0403;HVO_A0100	HVO_A0403;HVO_A0100				ISHwa16-type transposase ISHvo16;ISHwa16-type transposase ISHvo16	17170;20082	True;True	18347;21496	250296;250297;250298;250299;250300;287996;287997;287998;287999;288000;288001	355468;355469;355470;355471;355472;355473;355474;410252;410253;410254;410255;410256;410257	355471;410253			-1;-1	2079	HVO_A0100;HVO_A0403	ADE01782;ADE02045	ADE01782;ADE02045			HVO_A0100;HVO_A0403			D4GQD2_HALVD;D4GR69_HALVD				Color2 [DarkGray]	1	4						binding;DNA binding;nucleic acid binding					HTH_33		Completeproteome;Plasmid;Referenceproteome
1.8985	0.683557	D4GR72	D4GR72	HVO_A0406	HVO_A0406				conserved hypothetical protein	3239;3607;4292;6596;7824;9154;9311;9477;11353;11414;11483;11737;14014;15272;19057;19058;19815	True;True;True;True;True;True;True;True;True;True;True;True;True;True;True;True;True	3437;3820;4546;6990;8263;9667;9840;10016;12017;12080;12151;12418;14810;16345;20428;20429;21220	52527;52528;52529;52530;52531;52532;52533;52534;52535;52536;52537;56584;56585;56586;56587;56588;56589;56590;56591;66186;66187;66188;66189;66190;66191;66192;66193;66194;66195;66196;66197;97442;97443;97444;97445;97446;97447;97448;97449;97450;97451;97452;97453;113886;131589;131590;131591;131592;131593;131594;131595;131596;131597;131598;131599;131600;133226;133227;133228;133229;133230;133231;133232;1…	74731;74732;74733;74734;74735;74736;74737;74738;74739;74740;74741;74742;74743;80261;80262;80263;80264;80265;80266;80267;80268;93807;93808;93809;93810;93811;93812;93813;93814;93815;93816;93817;93818;93819;93820;93821;93822;93823;93824;137901;137902;137903;137904;137905;137906;137907;137908;137909;137910;137911;137912;137913;137914;161094;186505;186506;186507;186508;186509;186510;186511;186512;1865…	74735;80267;93816;137905;161094;186514;188896;193752;236197;237010;238275;245969;292095;319769;390022;390038;404737			-1	2080	HVO_A0406	ADE01667	ADE01667			HVO_A0406			D4GR72_HALVD				Color2 [DarkGray]	1	4											SHOCT		Completeproteome;Plasmid;Referenceproteome
1.9873	0.681214	D4GP66	D4GP66	HVO_B0064	HVO_B0064				CbtA family protein	8008;14739	True;True	8463;15654	116823;116824;116825;116826;116827;116828;116829;116830;116831;116832;116833;116834;116835;116836;116837;116838;116839;116840;116841;116842;116843;116844;216420;216421;216422;216423;216424;216425;216426;216427;216428;216429;216430;216431	165289;165290;165291;165292;165293;165294;165295;165296;165297;165298;165299;165300;165301;165302;165303;165304;165305;165306;165307;165308;165309;165310;165311;165312;165313;165314;165315;165316;165317;165318;165319;165320;165321;165322;165323;165324;165325;308145;308146;308147;308148;308149;308150;308151;308152;308153;308154;308155;308156;308157;308158;308159;308160;308161;308162;308163;308164	165317;308146			-1	2213	C498_01435;HVO_B0064	ADE01363;ELY36767	ADE01363;ELY36767						D4GP66_HALVD				Color2 [DarkGray]	1	4											CbtA		Completeproteome;Plasmid;Referenceproteome
0.365075	0.680667	D4GSF2	D4GSF2	HVO_0555	HVO_0555	arCOG02318,arCOG02329	COG00840,COG00642	T	transducer protein Htr15	2146;2162;9821;15252;17559;17590;21052	True;True;True;True;True;True;True	2276;2293;10376;16319;18763;18797;22532	36581;36582;36583;36728;36729;141316;225041;254477;254807;254808;303655	52223;52224;52225;52445;52446;52447;200632;319446;361215;361740;361741;432920	52224;52445;200632;319446;361215;361741;432920			-1	362	C498_15954;HVO_0555	ADE02727;ELY26021	ADE02727;ELY26021			htr15a			D4GSF2_HALVD				Color2 [DarkGray]	1	4					chemotaxis;locomotion;response to chemical stimulus;response to external stimulus;response to stimulus;taxis	molecular transducer activity;signal transducer activity	cell part;integral to membrane;intrinsic to membrane;membrane part	locomotion;response to chemical stimulus;response to external stimulus;response to stimulus	cell part	Bacterial chemotaxis;Two-component system	MCPsignal;PAS_9		Completeproteome;Referenceproteome		GO:0006935;GO:0009605;GO:0040011;GO:0042221;GO:0042330;GO:0050896
0.52442	0.679249	D4GU61	D4GU61	HVO_2047	HVO_2047	arCOG04525	COG03119	P	conserved hypothetical protein	222;2990;3887;13937;16938;18270;20951;22568	True;True;True;True;True;True;True;True	233;3175;4114;14728;18110;19551;22427;24135	3855;3856;3857;3858;49384;49385;49386;49387;49388;59495;59496;59497;203642;203643;203644;203645;248208;264347;301911;301912;327151;327152	5573;5574;5575;5576;70264;70265;70266;70267;70268;84251;84252;84253;290734;290735;290736;290737;352542;376047;430371;430372;466311;466312	5575;70266;84252;290736;352542;376047;430372;466311			-1	1346	C498_05526;HVO_2047	ADE03980;ELY34563	ADE03980;ELY34563						D4GU61_HALVD				Color2 [DarkGray]	1	4						catalytic activity							Completeproteome;Referenceproteome
1.50656	0.678485	D4H064	D4H064	HVO_1719	HVO_1719	arCOG01137	COG00824	I	thioesterase domain protein	1960;3783;5106;18028	True;True;True;True	2080;4006;5409;19292	33474;33475;33476;33477;33478;33479;33480;33481;33482;33483;33484;33485;33486;33487;58238;58239;77736;77737;77738;77739;260812;260813;260814;260815;260816;260817;260818;260819;260820;260821;260822;260823;260824;260825;260826;260827;260828;260829	47746;47747;47748;47749;47750;47751;47752;47753;47754;47755;47756;47757;47758;47759;82508;82509;109980;109981;109982;109983;370644;370645;370646;370647;370648;370649;370650;370651;370652;370653;370654;370655;370656;370657;370658;370659;370660;370661	47746;82508;109983;370654			-1	1159	HVO_1719	ADE05029	ADE05029			HVO_1719			D4H064_HALVD				Color2 [DarkGray]	1	4													Completeproteome;Referenceproteome
0.977527	0.676088	Q977V3;D4GQK3	Q977V3	HVO_2541;HVO_A0174	HVO_2541	arCOG04169	COG00201	U	protein translocase subunit SecY	2995;9947;13283;14987;15719;17262;18859	True;True;True;True;True;True;True	3181;10513;14040;15982;16827;18445;20211;20212	49605;49606;49607;49608;49609;49610;49611;49612;49613;49614;49615;49616;143201;143202;143203;193893;221826;221827;233035;233036;233037;233038;233039;233040;233041;251075;251076;251077;251078;272076;272077;272078;272079;272080;272081;272082;272083;272084;272085;272086;272087;272088;272089;272090;272091;272092;272093;272094	70566;70567;70568;70569;70570;70571;70572;70573;70574;70575;70576;70577;203385;203386;203387;276679;314853;314854;330989;330990;330991;330992;330993;330994;330995;356514;356515;356516;356517;386912;386913;386914;386915;386916;386917;386918;386919;386920;386921;386922;386923;386924;386925;386926;386927;386928;386929;386930;386931;386932;386933;386934;386935;386936	70568;203386;276679;314854;330991;356515;386923	1106	404	-1;-1	1627	HVO_2541	ADE03186	ADE03186			secY			SECY_HALVD				Color2 [DarkGray]	1	4					cellular process;establishment of localization;establishment of localization in cell;establishment of protein localization;intracellular protein transmembrane transport;intracellular protein transport;intracellular transport;protein targeting;protein transmembrane transport;protein transport;transmembrane transport;transport		cell part;integral to membrane;intracellular;intrinsic to membrane;membrane;membrane part;plasma membrane	cellular process;establishment of localization;protein targeting;protein transport;transmembrane transport;transport	cell part;intracellular;membrane;plasma membrane	Bacterial secretion system;Protein export	Plug_translocon;SecY		Cellmembrane;Completeproteome;Membrane;Proteintransport;Referenceproteome;Translocation;Transmembrane;Transmembranehelix;Transport		GO:0006605;GO:0006810;GO:0006886;GO:0009987;GO:0015031;GO:0045184;GO:0046907;GO:0051234;GO:0051649;GO:0055085;GO:0065002;GO:0071806
0.267849	0.675726	D4GWL1	D4GWL1	HVO_2363	HVO_2363	arCOG01348	COG00061	H	probable NAD kinase (polyphosphate/ATP)	7202;11589;12282;12283;17080;20905	True;True;True;True;True;True	7614;12264;12986;12987;18256;22381	106329;170014;170015;170016;170017;170018;170019;170020;170021;179944;179945;179946;179947;179948;179949;179950;179951;179952;179953;179954;179955;179956;179957;179958;179959;179960;249325;249326;301529	150382;242780;242781;242782;242783;242784;242785;242786;242787;256863;256864;256865;256866;256867;256868;256869;256870;256871;256872;256873;256874;256875;256876;256877;256878;256879;256880;256881;256882;256883;256884;354096;354097;429846;429847	150382;242781;256865;256874;354097;429847			-1	1519	C498_07095;HVO_2363	ADE02743;ELY32805	ADE02743;ELY32805			nadK			D4GWL1_HALVD		2.7.1.23		Color2 [DarkGray]	1	4					biosynthetic process;cellular biosynthetic process;cellular metabolic process;cellular nitrogen compound biosynthetic process;cellular nitrogen compound metabolic process;cellular process;coenzyme biosynthetic process;coenzyme metabolic process;cofactor biosynthetic process;cofactor metabolic process;heterocycle biosynthetic process;heterocycle metabolic process;metabolic process;NAD metabolic pr…	nucleotide binding;adenyl nucleotide binding;adenyl ribonucleotide binding;ATP binding;binding;catalytic activity;cation binding;ion binding;kinase activity;metal ion binding;NAD+ kinase activity;phosphotransferase activity, alcohol group as acceptor;purine nucleotide binding;purine ribonucleoside triphosphate binding;purine ribonucleotide binding;ribonucleotide binding;transferase activity;trans…	cell part;cytoplasm;intracellular part	biosynthetic process;cellular metabolic process;cellular nitrogen compound metabolic process;cellular process;cofactor metabolic process;heterocycle metabolic process;metabolic process;nitrogen compound metabolic process;nucleobase-containing compound metabolic process;nucleobase-containing small molecule metabolic process;nucleotide metabolic process;primary metabolic process;small molecule meta…	cell part;cytoplasm	Nicotinate and nicotinamide metabolism	NAD_kinase	ACATTCC,MIR-1,MIR-206;ACEVEDO_LIVER_CANCER_DN;ATGTACA,MIR-493;ATGTTTC,MIR-494;BLALOCK_ALZHEIMERS_DISEASE_UP;BONOME_OVARIAN_CANCER_SURVIVAL_SUBOPTIMAL_DEBULKING;chr1p36;CYTOPLASM;CYTOPLASMIC_PART;CYTOSOL;DODD_NASOPHARYNGEAL_CARCINOMA_UP;FOSTER_KDM1A_TARGETS_DN;GARY_CD5_TARGETS_UP;GGGYGTGNY_UNKNOWN;GNF2_SPI1;GSE11057_CD4_CENT_MEM_VS_PBMC_DN;GSE11057_CD4_EFF_MEM_VS_PBMC_DN;GSE13411_NAIVE_VS_IGM_MEMO…	ATP-binding;Completeproteome;Cytoplasm;Kinase;NAD;NADP;Nucleotide-binding;Referenceproteome;Transferase		GO:0006139;GO:0006732;GO:0006733;GO:0006739;GO:0006741;GO:0006753;GO:0006807;GO:0008152;GO:0009058;GO:0009108;GO:0009117;GO:0009165;GO:0009987;GO:0018130;GO:0019359;GO:0019362;GO:0019363;GO:0019674;GO:0034641;GO:0034654;GO:0044237;GO:0044238;GO:0044249;GO:0044271;GO:0044281;GO:0046483;GO:0046496;GO:0051186;GO:0051188;GO:0055086;GO:0072524;GO:0072525
1.5274	0.673618	D4GT94	D4GT94	HVO_0727	HVO_0727	arCOG01768,arCOG01769	COG00705,COG03582	E,R	rhomboid family protein	2876;13655;16019;19052	True;True;True;True	3060;14438;17144;20423	48347;48348;48349;48350;48351;48352;199547;199548;199549;199550;199551;199552;199553;199554;199555;199556;199557;199558;199559;199560;236745;236746;236747;236748;236749;236750;236751;236752;236753;236754;236755;236756;274198;274199	68828;68829;68830;68831;68832;68833;284790;284791;284792;284793;284794;284795;284796;284797;284798;284799;284800;284801;284802;284803;284804;284805;284806;284807;284808;284809;284810;336492;336493;336494;336495;336496;336497;336498;336499;336500;336501;336502;336503;336504;389947;389948;389949	68830;284803;336504;389947			-1	474	C498_15098;HVO_0727	ADE02753;ELY26410	ADE02753;ELY26410						D4GT94_HALVD				Color2 [DarkGray]	1	4						catalytic activity;binding;cation binding;endopeptidase activity;hydrolase activity;ion binding;metal ion binding;peptidase activity;peptidase activity, acting on L-amino acid peptides;serine hydrolase activity;serine-type endopeptidase activity;serine-type peptidase activity;transition metal ion binding;zinc ion binding	cell part;integral to membrane;intrinsic to membrane;membrane part		cell part		Rhomboid;zf-AN1		Completeproteome;Hydrolase;Protease;Referenceproteome
0.649997	0.672625	D4GUB5	D4GUB5	HVO_2598	HVO_2598	arCOG04535	COG00855	P	polyphosphate kinase	804;4170;4416;6338;7521;8159;16623;17482;19316;21860	True;True;True;True;True;True;True;True;True;True	843;4410;4675;6706;7947;8616;17789;18674;20697;23384	14991;14992;14993;14994;14995;14996;14997;14998;64674;67524;67525;67526;93355;110646;118498;244366;244367;244368;253133;253134;253135;253136;253137;277627;277628;277629;277630;315747;315748	21368;21369;21370;21371;21372;21373;21374;21375;21376;91624;95725;95726;95727;95728;132220;156521;167574;347170;347171;347172;359326;359327;359328;359329;359330;395093;395094;395095;395096;395097;450286;450287	21372;91624;95726;132220;156521;167574;347170;359326;395097;450287			-1	1665	C498_08270;HVO_2598	ADE04455;ELY32507	ADE04455;ELY32507			ppk2			D4GUB5_HALVD		2.7.4.1		Color2 [DarkGray]	1	4					biosynthetic process;cellular biosynthetic process;cellular metabolic process;cellular process;metabolic process;phosphate-containing compound metabolic process;phosphorus metabolic process;polyphosphate biosynthetic process;polyphosphate metabolic process	catalytic activity;kinase activity;phosphotransferase activity, phosphate group as acceptor;polyphosphate kinase activity;transferase activity;transferase activity, transferring phosphorus-containing groups	cell part;macromolecular complex;polyphosphate kinase complex;protein complex	biosynthetic process;cellular metabolic process;cellular process;metabolic process;phosphorus metabolic process	cell part;macromolecular complex;protein complex	Oxidative phosphorylation;RNA degradation	PP_kinase;PP_kinase_C;PP_kinase_N		Completeproteome;Kinase;Phosphoprotein;Referenceproteome;Transferase		GO:0006793;GO:0006796;GO:0006797;GO:0006799;GO:0008152;GO:0009058;GO:0009987;GO:0044237;GO:0044249
1.003	0.668276	D4GYG7	D4GYG7	HVO_1523A	HVO_1523A				glycosyltransferase AglE	2901;15796;16260;20598;20599;20876;23668	True;True;True;True;True;True;True	3085;16908;17394;22052;22053;22351;25286	48565;48566;48567;48568;48569;48570;234084;234085;234086;234087;234088;239090;296479;296480;296481;296482;296483;296484;296485;296486;296487;296488;296489;296490;296491;296492;296493;296494;296495;296496;296497;301096;301097;301098;345846;345847;345848	69118;69119;69120;69121;69122;69123;69124;332665;332666;332667;332668;332669;332670;339785;422419;422420;422421;422422;422423;422424;422425;422426;422427;422428;422429;422430;422431;422432;422433;422434;422435;422436;422437;422438;422439;422440;422441;422442;422443;422444;422445;422446;422447;429201;429202;429203;492443;492444;492445	69122;332668;339785;422423;422447;429201;492444			-1	1015	HVO_1523A	ADE02271	ADE02271			aglE			AGLE_HALVD		2.4.1.-		Color2 [DarkGray]	1	4					cellular component organization;cellular component organization or biogenesis;external encapsulating structure organization;S-layer organization	catalytic activity;transferase activity;transferase activity, transferring glycosyl groups	cell part;membrane;plasma membrane	cellular component organization;external encapsulating structure organization	cell part;membrane;plasma membrane		Glycos_transf_2		Cellmembrane;Completeproteome;Glycosyltransferase;Membrane;Referenceproteome;Transferase		GO:0016043;GO:0045229;GO:0045232;GO:0071840
0.750964	0.660948	D4GXB2	D4GXB2	HVO_1283	HVO_1283	arCOG01621	COG01063	E	oxidoreductase (homolog to zinc-containing alcohol dehydrogenase / threonine 3-dehydrogenase)	2710;7846;8563;13401;15954;20268	True;True;True;True;True;True	2882;8287;9042;14161;17079;21689	46074;114239;114240;114241;114242;123562;123563;195292;195293;195294;236341;236342;290431;290432;290433	65679;161600;161601;161602;161603;161604;174916;174917;278736;278737;278738;336005;336006;413972;413973;413974	65679;161600;174917;278737;336005;413974			-1	847	C498_12328;HVO_1283	ADE02808;ELY28031	ADE02808;ELY28031						D4GXB2_HALVD		1.1.1.-		Color2 [DarkGray]	1	4						binding;catalytic activity;cation binding;ion binding;metal ion binding;oxidoreductase activity;transition metal ion binding;zinc ion binding					ADH_zinc_N		Completeproteome;Oxidoreductase;Referenceproteome
0.376353	0.659678	D4GWB4	D4GWB4	HVO_1150	HVO_1150	arCOG02759	COG01943	X	IS200-type transposase HfIRS11	589;11412;11892;24017	True;True;True;True	614;12078;12579;25660	9525;9526;9527;9528;9529;166123;174011;174012;174013;174014;174015;349878;349879;349880	13734;13735;13736;13737;13738;236993;248587;248588;248589;248590;248591;248592;498356;498357;498358	13736;236993;248590;498356			-1	772	C498_12988;HVO_1150	ADE03008;ELY28161	ADE03008;ELY28161						D4GWB4_HALVD				Color2 [DarkGray]	1	4					nucleobase-containing compound metabolic process;cellular macromolecule metabolic process;cellular metabolic process;cellular nitrogen compound metabolic process;cellular process;DNA metabolic process;DNA recombination;macromolecule metabolic process;metabolic process;nitrogen compound metabolic process;nucleic acid metabolic process;primary metabolic process;transposition;transposition, DNA-medi…	binding;catalytic activity;DNA binding;nucleic acid binding;transposase activity		cellular metabolic process;cellular nitrogen compound metabolic process;cellular process;DNA metabolic process;DNA recombination;macromolecule metabolic process;metabolic process;nitrogen compound metabolic process;nucleobase-containing compound metabolic process;primary metabolic process;transposition			Y1_Tnp		Completeproteome;Referenceproteome		GO:0006139;GO:0006259;GO:0006310;GO:0006313;GO:0006807;GO:0008152;GO:0009987;GO:0032196;GO:0034641;GO:0043170;GO:0044237;GO:0044238;GO:0044260;GO:0090304
1.39638	0.657552	D4GTR6	D4GTR6	HVO_2500	HVO_2500	arCOG00009,arCOG00449	COG00531,COG00589	E,T	transport protein (probable substrate cationic amino acids)	864;1885;3978;4088;4442;5575;5600;7892;8714;11301;14269;14348;17995;18784;21350;22394;22395;22496;22497	True;True;True;True;True;True;True;True;True;True;True;True;True;True;True;True;True;True;True	906;1997;4208;4323;4702;5903;5929;8336;9198;11961;15073;15154;19258;20127;22853;23954;23955;24063;24064	15608;15609;15610;15611;15612;15613;15614;15615;15616;15617;15618;15619;15620;15621;15622;15623;15624;15625;15626;32634;32635;32636;32637;60615;60616;60617;63404;67758;67759;67760;67761;84182;84183;84184;84402;84403;84404;84405;84406;84407;84408;84409;84410;84411;84412;114701;125483;125484;125485;125486;125487;125488;125489;125490;164953;164954;208976;210718;210719;210720;210721;260305;271228;271…	22271;22272;22273;22274;22275;22276;22277;22278;22279;22280;22281;22282;22283;22284;22285;22286;22287;22288;22289;22290;22291;22292;22293;22294;22295;46525;46526;46527;46528;85878;85879;85880;89693;96031;96032;96033;96034;119092;119093;119094;119398;119399;119400;119401;119402;119403;119404;119405;119406;119407;119408;119409;119410;119411;162265;177737;177738;177739;177740;177741;177742;177743;17…	22285;46526;85879;89693;96034;119092;119404;162265;177740;235194;298066;300315;369806;385696;439671;462840;462847;465187;465188			-1	1599	C498_07788;HVO_2500	ADE03839;ELY32647	ADE03839;ELY32647			cat2			D4GTR6_HALVD				Color2 [DarkGray]	1	4					response to stimulus;response to stress	active transmembrane transporter activity;amine transmembrane transporter activity;amino acid transmembrane transporter activity;carboxylic acid transmembrane transporter activity;organic acid transmembrane transporter activity;substrate-specific transmembrane transporter activity;substrate-specific transporter activity;transmembrane transporter activity;transporter activity	cell part;integral to membrane;intrinsic to membrane;membrane part	response to stimulus;response to stress	cell part		AA_permease_2;Usp		Completeproteome;Membrane;Referenceproteome;Transmembrane		GO:0006950;GO:0050896
0.296431	0.6515	D4GUZ9	D4GUZ9	HVO_0920	HVO_0920	arCOG02851	COG02146	P	homolog to Rieske iron sulfur protein	2849;21074	True;True	3032;22556	47958;47959;47960;47961;47962;47963;47964;47965;47966;47967;47968;47969;47970;303877;303878;303879	68351;68352;68353;68354;68355;68356;68357;68358;68359;68360;68361;68362;68363;68364;68365;68366;68367;68368;433248;433249;433250;433251;433252	68359;433252			-1	609	C498_14148;HVO_0920	ADE02761;ELY26913	ADE02761;ELY26913						D4GUZ9_HALVD				Color2 [DarkGray]	1	4						catalytic activity;2 iron, 2 sulfur cluster binding;binding;iron-sulfur cluster binding;metal cluster binding;oxidoreductase activity					Rieske		Completeproteome;Referenceproteome
1.04449	0.645502	D4GYH4	D4GYH4	HVO_1530	HVO_1530	arCOG02043	COG01287	M	dolichyl-monophosphooligosaccharide--protein glycotransferase AglB	5230;5842;8016;11347;13757;13758;14413;16765;17700;17708;18377;18402;19146;19278;20055;20531;20833;22514;22700;22925;24060;24146;24181	True;True;True;True;True;True;True;True;True;True;True;True;True;True;True;True;True;True;True;True;True;True;True	5542;6183;8471;12010;12011;14542;14543;15221;17935;18923;18931;18932;19669;19695;20521;20658;21469;21980;22306;24081;24273;24514;25703;25793;25828	80278;80279;80280;80281;80282;80283;80284;80285;80286;80287;80288;80289;87242;87243;87244;87245;87246;87247;116901;116902;116903;116904;116905;165490;165491;165492;165493;165494;165495;165496;165497;165498;165499;165500;165501;165502;165503;165504;165505;165506;165507;201354;201355;201356;201357;201358;201359;201360;201361;201362;201363;201364;201365;201366;201367;201368;201369;201370;201371;2013…	113493;113494;113495;113496;113497;113498;113499;113500;113501;113502;113503;113504;113505;113506;113507;113508;113509;113510;113511;113512;113513;113514;113515;113516;113517;123493;123494;123495;123496;123497;123498;165392;165393;165394;165395;165396;165397;165398;165399;165400;165401;236097;236098;236099;236100;236101;236102;236103;236104;236105;236106;236107;236108;236109;236110;236111;236112;…	113505;123497;165395;236100;287374;287406;301595;349834;363791;363865;377642;378965;391548;394305;409800;420718;428366;465463;469291;474190;499114;500226;500889	749;750	684;730	-1	1019	HVO_1530	ADE03209	ADE03209			aglB			AGLB_HALVD		2.4.99.-		Color2 [DarkGray]	1	4					carbohydrate metabolic process;cellular carbohydrate metabolic process;cellular component organization;cellular component organization or biogenesis;cellular macromolecule metabolic process;cellular metabolic process;cellular process;cellular protein metabolic process;external encapsulating structure organization;glycosylation;macromolecule glycosylation;macromolecule metabolic process;macromolec…	catalytic activity;oligosaccharyl transferase activity;transferase activity;transferase activity, transferring glycosyl groups;transferase activity, transferring hexosyl groups	cell part;integral to membrane;intrinsic to membrane;membrane;membrane part;plasma membrane	carbohydrate metabolic process;cellular component organization;cellular metabolic process;cellular process;external encapsulating structure organization;macromolecule metabolic process;macromolecule modification;metabolic process;primary metabolic process;protein glycosylation;protein metabolic process;protein modification process	cell part;membrane;plasma membrane	N-Glycan biosynthesis;Protein processing in endoplasmic reticulum;Various types of N-glycan biosynthesis	STT3		Cellmembrane;Completeproteome;Glycosyltransferase;Membrane;Referenceproteome;Transferase;Transmembrane;Transmembranehelix		GO:0005975;GO:0006464;GO:0006486;GO:0008152;GO:0009987;GO:0016043;GO:0019538;GO:0043170;GO:0043412;GO:0043413;GO:0044237;GO:0044238;GO:0044260;GO:0044262;GO:0044267;GO:0045229;GO:0045232;GO:0070085;GO:0071840
0.65355	0.643862	D4GZD8	D4GZD8	HVO_0194	HVO_0194	arCOG00467	COG01474	L	Orc1-type DNA replication protein	1057;1438;2904;8731;14228;20780;21779;21927;22413;22627;22988;23671;24046;24047;24081	True;True;True;True;True;True;True;True;True;True;True;True;True;True;True	1108;1514;3088;9217;15031;22250;23300;23454;23973;24196;24577;25291;25689;25690;25725	19063;25188;25189;25190;25191;25192;25193;25194;25195;25196;25197;25198;25199;25200;48577;125662;125663;125664;125665;125666;125667;125668;125669;125670;125671;125672;208147;299120;299121;299122;299123;299124;299125;299126;299127;299128;299129;314605;316676;316677;316678;316679;316680;316681;316682;316683;316684;316685;316686;325095;325096;325097;325098;325099;325100;328324;328325;328326;328327;3…	27285;36088;36089;36090;36091;36092;36093;36094;36095;36096;36097;36098;36099;36100;69131;177969;177970;177971;177972;177973;177974;177975;177976;177977;177978;177979;177980;177981;177982;177983;177984;177985;177986;177987;177988;177989;296997;426348;426349;426350;426351;426352;426353;426354;426355;426356;426357;448513;451566;451567;451568;451569;451570;451571;451572;451573;451574;451575;451576;4…	27285;36090;69131;177985;296997;426351;448513;451568;463290;467962;475621;492542;498671;498677;499471			-1	144	C498_19224;HVO_0194	ADE04692;ELY23886	ADE04692;ELY23886			orc9			D4GZD8_HALVD				Color2 [DarkGray]	1	4					biosynthetic process;cell division;cellular biosynthetic process;cellular macromolecule biosynthetic process;cellular macromolecule metabolic process;cellular metabolic process;cellular nitrogen compound metabolic process;cellular process;DNA metabolic process;DNA replication;macromolecule biosynthetic process;macromolecule metabolic process;metabolic process;nitrogen compound metabolic process;n…	adenyl nucleotide binding;adenyl ribonucleotide binding;ATP binding;binding;nucleotide binding;purine nucleotide binding;purine ribonucleoside triphosphate binding;purine ribonucleotide binding;ribonucleotide binding		biosynthetic process;cell division;cellular metabolic process;cellular nitrogen compound metabolic process;cellular process;DNA metabolic process;DNA replication;macromolecule metabolic process;metabolic process;nitrogen compound metabolic process;nucleobase-containing compound metabolic process;primary metabolic process			Cdc6_C		ATP-binding;Cellcycle;Celldivision;Completeproteome;DNAreplication;Nucleotide-binding;Referenceproteome		GO:0006139;GO:0006259;GO:0006260;GO:0006807;GO:0008152;GO:0009058;GO:0009059;GO:0009987;GO:0034641;GO:0034645;GO:0043170;GO:0044237;GO:0044238;GO:0044249;GO:0044260;GO:0051301;GO:0090304
0.656887	0.636079	D4GWA9	D4GWA9	HVO_2751	HVO_2751				conserved hypothetical protein	15125;18645	True;True	16165;19971	223793;269523;269524	317800;383199;383200	317800;383200			-1	1777	C498_09044;HVO_2751	ADE03048;ELY32343	ADE03048;ELY32343						D4GWA9_HALVD				Color2 [DarkGray]	1	4													Completeproteome;Referenceproteome
1.08048	0.627197	D4GSZ6	D4GSZ6	HVO_1895	HVO_1895	arCOG01183	COG00533	J	KEOPS complex subunit Kae1/Bud32	1765;2816;4702;4945;6415;8251;9384;10104;10321;10423;11211;13123;13835;20395;21020;21545;21857;21984;22271;22272;23113	True;True;True;True;True;True;True;True;True;True;True;True;True;True;True;True;True;True;True;True;True	1855;2995;4978;5236;6793;8714;9919;10680;10913;11018;11861;13868;14624;21831;22499;23057;23381;23512;23810;23811;23812;24705	30443;47642;47643;70806;70807;70808;70809;70810;70811;74860;74861;74862;74863;74864;74865;74866;74867;74868;74869;74870;74871;74872;74873;74874;74875;74876;94325;94326;94327;94328;94329;94330;119506;135179;135180;145166;145167;145168;145169;145170;145171;145172;145173;145174;145175;145176;145177;145178;145179;145180;145181;148085;149488;163436;163437;163438;163439;191282;191283;191284;191285;1912…	43548;67929;67930;100384;100385;100386;100387;100388;100389;105858;105859;105860;105861;105862;105863;105864;105865;105866;105867;105868;105869;105870;105871;105872;105873;105874;105875;105876;105877;105878;105879;105880;105881;105882;105883;105884;105885;105886;105887;105888;133527;133528;133529;133530;133531;133532;169139;191996;191997;206217;206218;206219;206220;206221;206222;206223;206224;206…	43548;67930;100385;105868;133527;169139;191996;206224;210301;212259;233039;272837;288840;416525;432373;443949;450259;452436;460363;460374;478738	888	172	-1	1256	C498_04740;HVO_1895	ADE04753;ELY34788	ADE04753;ELY34788			kae1			D4GSZ6_HALVD				Color2 [DarkGray]	1	4					adenosine metabolic process;cellular macromolecule metabolic process;cellular metabolic process;cellular nitrogen compound metabolic process;cellular process;heterocycle metabolic process;macromolecule metabolic process;macromolecule modification;metabolic process;ncRNA metabolic process;ncRNA processing;nitrogen compound metabolic process;nucleic acid metabolic process;nucleobase-containing comp…	nucleotide binding;adenyl nucleotide binding;adenyl ribonucleotide binding;ATP binding;binding;catalytic activity;cation binding;endopeptidase activity;hydrolase activity;ion binding;iron ion binding;kinase activity;metal ion binding;metalloendopeptidase activity;metallopeptidase activity;peptidase activity;peptidase activity, acting on L-amino acid peptides;phosphotransferase activity, alcohol g…	cell part;cytoplasm;intracellular part	cellular metabolic process;cellular nitrogen compound metabolic process;cellular process;heterocycle metabolic process;macromolecule metabolic process;macromolecule modification;metabolic process;nitrogen compound metabolic process;nucleobase-containing compound metabolic process;nucleobase-containing small molecule metabolic process;nucleoside metabolic process;primary metabolic process;RNA meta…	cell part;cytoplasm		Peptidase_M22		Acyltransferase;ATP-binding;Completeproteome;Cytoplasm;Hydrolase;Iron;Kinase;Metal-binding;Multifunctionalenzyme;Nucleotide-binding;Referenceproteome;Serine/threonine-proteinkinase;Transferase;tRNAprocessing		GO:0006139;GO:0006396;GO:0006399;GO:0006400;GO:0006807;GO:0008033;GO:0008152;GO:0009116;GO:0009119;GO:0009451;GO:0009987;GO:0016070;GO:0034470;GO:0034641;GO:0034660;GO:0042278;GO:0043170;GO:0043412;GO:0044237;GO:0044238;GO:0044260;GO:0044281;GO:0046085;GO:0046128;GO:0046483;GO:0055086;GO:0070525;GO:0070526;GO:0072521;GO:0090304
0.180632	0.62354	Q9YGA5	Q9YGA5	HVO_1676	HVO_1676	arCOG01981	COG01405	K	transcription initiation factor TFB	6864;7463;12763;14535;18616;21848;21849;22930	False;True;True;False;False;True;True;True	7265;7889;13486;15367;19935;23371;23372;24519	101415;101416;101417;101418;101419;101420;101421;101422;101423;101424;101425;109855;109856;109857;109858;109859;109860;109861;109862;186720;213169;213170;213171;213172;213173;213174;213175;213176;269014;269015;269016;269017;269018;269019;269020;269021;269022;269023;269024;269025;269026;269027;269028;269029;269030;269031;269032;269033;269034;269035;269036;269037;269038;269039;269040;269041;269042;…	143548;143549;143550;143551;143552;143553;143554;143555;143556;143557;143558;143559;143560;143561;143562;143563;143564;143565;143566;143567;143568;155378;155379;155380;155381;155382;155383;155384;155385;266314;303625;303626;303627;303628;303629;303630;303631;303632;382441;382442;382443;382444;382445;382446;382447;382448;382449;382450;382451;382452;382453;382454;382455;382456;382457;382458;382459;…	143550;155383;266314;303626;382479;450169;450173;474242			-1	1124	HVO_1676	ADE05068	ADE05068			tfb2			TF2B2_HALVD				Color2 [DarkGray]	1	4					nucleobase-containing compound metabolic process;biosynthetic process;cellular biosynthetic process;cellular macromolecule metabolic process;cellular metabolic process;cellular nitrogen compound metabolic process;cellular process;macromolecule metabolic process;metabolic process;nitrogen compound metabolic process;nucleic acid metabolic process;primary metabolic process;RNA biosynthetic process;R…	binding;cation binding;ion binding;metal ion binding;nucleic acid binding transcription factor activity;sequence-specific DNA binding transcription factor activity;transition metal ion binding;zinc ion binding		nucleobase-containing compound metabolic process;biosynthetic process;cellular metabolic process;cellular nitrogen compound metabolic process;cellular process;macromolecule metabolic process;metabolic process;nitrogen compound metabolic process;primary metabolic process;RNA metabolic process;transcription initiation, DNA-dependent		Basal transcription factors	TF_Zn_Ribbon;TFIIB		Completeproteome;Metal-binding;Referenceproteome;Repeat;Transcription;Transcriptionregulation;Zinc;Zinc-finger		GO:0006139;GO:0006352;GO:0006807;GO:0008152;GO:0009058;GO:0009987;GO:0016070;GO:0032774;GO:0034641;GO:0043170;GO:0044237;GO:0044238;GO:0044249;GO:0044260;GO:0090304
0.360239	0.606446	D4GVY3	D4GVY3	HVO_2267	HVO_2267	arCOG05898		S	conserved hypothetical protein	17394;18264;23949	True;True;True	18584;19545;25585	252384;252385;252386;252387;252388;252389;264314;264315;264316;349000	358323;358324;358325;358326;358327;358328;375979;375980;375981;497029	358328;375981;497029			-1	1467	C498_06600;HVO_2267	ADE03613;ELY33289	ADE03613;ELY33289						D4GVY3_HALVD				Color2 [DarkGray]	1	4													Completeproteome;Referenceproteome
0.31833	0.601573	D4GUC7	D4GUC7	HVO_0811	HVO_0811	arCOG00027	COG00076	E	aspartate 1-decarboxylase	115;294;3348;3985;6383;18012;19093;23198;23804	True;True;True;True;True;True;True;True;True	122;308;3551;4216;6753;19276;20467;24797;25430	2568;2569;4726;53849;53850;60725;60726;60727;93922;93923;93924;93925;93926;260628;260629;260630;260631;260632;260633;260634;260635;260636;260637;274743;338586;347359	3728;3729;6793;76563;76564;86012;86013;86014;133007;133008;133009;133010;133011;370352;370353;370354;370355;370356;370357;370358;370359;370360;370361;370362;390728;482186;494655	3729;6793;76564;86014;133007;370359;390728;482186;494655			-1	537	HVO_0811	ADE04549	ADE04549			mfnA			D4GUC7_HALVD		4.1.1.25		Color2 [DarkGray]	1	4					amine metabolic process;aromatic amino acid family metabolic process;carboxylic acid metabolic process;cellular amine metabolic process;cellular amino acid metabolic process;cellular aromatic compound metabolic process;cellular ketone metabolic process;cellular metabolic process;cellular nitrogen compound metabolic process;cellular process;metabolic process;nitrogen compound metabolic process;org…	binding;carbon-carbon lyase activity;carboxy-lyase activity;catalytic activity;cofactor binding;lyase activity;pyridoxal phosphate binding;tyrosine decarboxylase activity;vitamin B6 binding;vitamin binding		amine metabolic process;cellular amino acid metabolic process;cellular aromatic compound metabolic process;cellular ketone metabolic process;cellular metabolic process;cellular nitrogen compound metabolic process;cellular process;metabolic process;nitrogen compound metabolic process;organic acid metabolic process;primary metabolic process;small molecule metabolic process		Isoquinoline alkaloid biosynthesis;Tyrosine metabolism	Pyridoxal_deC		Completeproteome;Decarboxylase;Lyase;Pyridoxalphosphate;Referenceproteome		GO:0006082;GO:0006520;GO:0006570;GO:0006725;GO:0006807;GO:0008152;GO:0009072;GO:0009308;GO:0009987;GO:0019752;GO:0034641;GO:0042180;GO:0043436;GO:0044106;GO:0044237;GO:0044238;GO:0044281
0.445015	0.600775	D4GP45	D4GP45	HVO_B0043	HVO_B0043				probable N4-hydroxy-1-aminopropane O-acetyltransferase	82;19415	True;True	84;20805	1904;278923;278924	2854;397121;397122	2854;397122			-1	2192	C498_01540;HVO_B0043	ADE01264;ELY36788	ADE01264;ELY36788			iucB			D4GP45_HALVD				Color2 [DarkGray]	1	4						catalytic activity;acetyltransferase activity;N-acetyltransferase activity;N-acyltransferase activity;transferase activity;transferase activity, transferring acyl groups;transferase activity, transferring acyl groups other than amino-acyl groups							Completeproteome;Plasmid;Referenceproteome
0.681974	0.597192	D4GUN1	D4GUN1	HVO_2083	HVO_2083	arCOG00922	COG01136	V	ABC-type transport system ATP-binding protein (probable substrate macrolides)	1690;13614;15890;19021;19022;24009	True;True;True;True;True;True	1777;14394;17012;20391;20392;25652	29659;29660;29661;29662;29663;29664;29665;29666;29667;29668;29669;199070;199071;235392;235393;235394;235395;273890;273891;273892;273893;273894;273895;273896;273897;273898;273899;273900;349815;349816;349817	42367;42368;42369;42370;42371;42372;42373;42374;42375;42376;42377;42378;42379;42380;42381;42382;42383;42384;42385;284047;284048;334680;334681;334682;334683;334684;389485;389486;389487;389488;389489;389490;389491;389492;389493;389494;389495;389496;498273;498274;498275	42367;284047;334681;389485;389495;498273			-1	1376	C498_05703;HVO_2083	ADE04246;ELY33675	ADE04246;ELY33675						D4GUN1_HALVD				Color2 [DarkGray]	1	4						nucleotide binding;adenyl nucleotide binding;adenyl ribonucleotide binding;ATP binding;ATPase activity;binding;catalytic activity;hydrolase activity;hydrolase activity, acting on acid anhydrides;hydrolase activity, acting on acid anhydrides, in phosphorus-containing anhydrides;nucleoside-triphosphatase activity;purine nucleotide binding;purine ribonucleoside triphosphate binding;purine ribonucleo…					ABC_tran		ATP-binding;Completeproteome;Nucleotide-binding;Referenceproteome
0.562608	0.595175	D4H0E3	D4H0E3	HVO_C0056	HVO_C0056				conserved hypothetical protein	10984	TRUE	11615	158165;158166;158167;158168;158169;158170;158171;158172;158173	224603;224604;224605;224606;224607;224608;224609;224610;224611	224610			-1	2346	HVO_C0056	ADE05216	ADE05216			HVO_C0056			D4H0E3_HALVD				Color2 [DarkGray]	1	4													Completeproteome;Plasmid;Referenceproteome
1.24256	0.594929	D4GWH1	D4GWH1	HVO_2302	HVO_2302	arCOG01189	COG00661	R	UbiB family protein	670;1003;8424;11103;11294;15599;16786;17284;19326;19644;22233;22455;23508;23909	True;True;True;True;True;True;True;True;True;True;True;True;True;True	701;1050;8897;11738;11953;16693;17956;18467;20707;21041;23771;24017;25122;25544	10527;10528;10529;10530;10531;10532;10533;10534;10535;10536;18102;18103;18104;18105;18106;18107;18108;18109;18110;18111;18112;18113;121521;121522;121523;161278;161279;161280;161281;161282;161283;161284;161285;161286;161287;161288;164881;164882;230534;230535;230536;230537;230538;246338;251311;251312;251313;251314;277708;277709;277710;277711;277712;277713;277714;281914;281915;281916;281917;281918;2…	15228;15229;15230;15231;15232;15233;15234;15235;15236;15237;15238;25878;25879;25880;25881;25882;25883;25884;25885;25886;25887;25888;25889;25890;25891;25892;25893;25894;25895;172046;172047;172048;229911;229912;229913;229914;229915;229916;229917;229918;229919;229920;229921;229922;229923;229924;235096;235097;327389;327390;327391;327392;327393;350075;356826;356827;356828;356829;395196;395197;395198;3…	15229;25885;172046;229917;235097;327392;350075;356826;395199;401625;459556;464504;489878;496329			-1	1479	C498_06810;HVO_2302	ADE03541;ELY33097	ADE03541;ELY33097						D4GWH1_HALVD				Color2 [DarkGray]	1	4						catalytic activity;transferase activity;transferase activity, transferring phosphorus-containing groups	cell part;integral to membrane;intrinsic to membrane;membrane part		cell part		ABC1		Completeproteome;Membrane;Referenceproteome;Transmembrane;Ubiquinone
0.756108	0.592166	D4GWB7	D4GWB7	HVO_1153	HVO_1153	arCOG02911	SC.00343	N	conserved hypothetical protein	22750	TRUE	24327	329729;329730;329731;329732;329733;329734;329735	469946;469947;469948;469949;469950;469951;469952	469952			-1	773	HVO_1153	ADE02516	ADE02516			HVO_1153			D4GWB7_HALVD				Color2 [DarkGray]	1	4													Completeproteome;Referenceproteome
0.203197	0.585426	D4GRY6	D4GRY6	HVO_0445	HVO_0445	arCOG00173	COG03639	P	ABC-type transport system permease protein (probable substrate phosphate/phosphonate)	12918;13272	True;True	13648;14029	188419;188420;188421;193753;193754;193755;193756;193757;193758;193759;193760;193761;193762;193763	268699;268700;268701;276506;276507;276508;276509;276510;276511;276512;276513;276514;276515;276516;276517;276518	268699;276511			-1	297	C498_16478;HVO_0445	ADE02812;ELY25717	ADE02812;ELY25717			phnE1			D4GRY6_HALVD				Color2 [DarkGray]	1	4						anion transmembrane transporter activity;ion transmembrane transporter activity;organic anion transmembrane transporter activity;phosphonate transmembrane transporter activity;substrate-specific transmembrane transporter activity;substrate-specific transporter activity;transmembrane transporter activity;transporter activity	cell part;integral to membrane;integral to plasma membrane;intrinsic to membrane;intrinsic to plasma membrane;membrane part;plasma membrane part		cell part	ABC transporters			Completeproteome;Referenceproteome
0.551223	0.583172	D4GXI2	D4GXI2	HVO_2872	HVO_2872	arCOG09011	SC.00673	S	conserved hypothetical protein	2352;9588;12470;15120;16177	True;True;True;True;True	2499;10133;13186;16159;17308	40500;40501;40502;138046;182474;182475;182476;182477;182478;223744;223745;223746;223747;223748;238182	57764;57765;57766;57767;196140;260428;260429;260430;260431;260432;260433;317740;317741;317742;317743;317744;338443	57764;196140;260429;317744;338443			-1	1848	C498_17543;HVO_2872	ADE03938;ELY25007	ADE03938;ELY25007						D4GXI2_HALVD				Color2 [DarkGray]	1	4													Completeproteome;Referenceproteome
1.2395	0.582875	D4GU83	D4GU83	HVO_2070	HVO_2070	arCOG02079	COG01361	N	conserved hypothetical protein	326;1020;4399;7672;8181;9909;10032;11363;14109;14220;17376;17695;19987;20241;21399;21840;22654;22732;22733;22916	True;True;True;True;True;True;True;True;True;True;True;True;True;True;True;True;True;True;True;True	340;1067;4658;8104;8639;10469;10602;12028;14906;15023;18566;18917;21400;21662;22904;23363;24225;24306;24307;24505	4973;4974;4975;4976;4977;4978;4979;4980;4981;4982;4983;4984;4985;4986;4987;4988;4989;4990;4991;4992;18341;18342;18343;18344;18345;18346;18347;18348;18349;18350;18351;18352;18353;18354;18355;18356;18357;18358;18359;18360;18361;18362;18363;18364;67371;112276;112277;112278;112279;112280;112281;112282;112283;112284;112285;112286;112287;112288;112289;112290;112291;112292;112293;112294;112295;112296;11…	7105;7106;7107;7108;7109;7110;7111;7112;7113;7114;7115;7116;7117;7118;7119;7120;7121;7122;7123;7124;7125;7126;7127;7128;7129;7130;7131;7132;7133;7134;26224;26225;26226;26227;26228;26229;26230;26231;26232;26233;26234;26235;26236;26237;26238;26239;26240;26241;26242;26243;26244;26245;26246;26247;26248;26249;26250;26251;26252;26253;26254;95525;158915;158916;158917;158918;158919;158920;158921;158922;1…	7128;26225;95525;158932;167899;202680;204810;236363;293667;296917;358036;363346;407624;413647;440378;450033;468534;469661;469676;474053			-1	1366	HVO_2070	ADE02394	ADE02394			HVO_2070			D4GU83_HALVD				Color2 [DarkGray]	1	4											NPCBM_assoc		Completeproteome;Referenceproteome
0.369472	0.577457	D4GUD2	D4GUD2	HVO_2607	HVO_2607	arCOG02482	COG01520	X	PQQ repeat protein	681;1783;3427;5518;18852	True;True;True;True;True	713;1874;3632;5843;20204	10651;10652;31173;54531;83158;83159;83160;83161;271994;271995;271996;271997	15415;15416;15417;44545;77466;77467;77468;117652;117653;117654;117655;386812;386813;386814;386815	15416;44545;77466;117653;386814			-1	1673	C498_08315;HVO_2607	ADE04259;ELY32516	ADE04259;ELY32516						D4GUD2_HALVD				Color2 [DarkGray]	1	4													Completeproteome;Referenceproteome
0.298279	0.571511	D4H0D0	D4H0D0	HVO_C0042	HVO_C0042				helicase domain protein	1877;4630;5913;6389;6483;7525;10238;10937;11111;11764;13252;15500;15786;17002;18777;21774;22187;23640;24103;24161	True;True;True;True;True;True;True;True;True;True;True;True;True;True;True;True;True;True;True;True	1988;4899;6260;6759;6871;7951;10821;11565;11746;12448;14009;16588;16898;18176;20120;23295;23723;25258;25748;25808	32574;32575;32576;32577;32578;32579;32580;32581;69778;88203;88204;88205;88206;93955;93956;93957;93958;93959;93960;93961;93962;95354;110667;110668;146986;157009;157010;157011;157012;157013;157014;161333;161334;172413;172414;172415;172416;172417;193563;193564;193565;193566;193567;193568;193569;228391;228392;233781;233782;248675;271143;271144;271145;271146;271147;314572;314573;314574;314575;321197;3…	46454;46455;46456;46457;46458;46459;46460;46461;98922;124810;124811;124812;124813;133060;133061;133062;133063;133064;133065;133066;133067;133068;135188;156545;156546;208698;222949;222950;222951;222952;222953;222954;222955;222956;222957;222958;229979;229980;246363;246364;246365;246366;246367;246368;246369;276230;276231;276232;276233;276234;276235;276236;276237;324274;324275;332199;332200;353143;38…	46460;98922;124812;133061;135188;156545;208698;222952;229980;246363;276230;324274;332200;353143;385585;448474;457757;492193;499791;500492			-1	2339	HVO_C0042	ADE05273	ADE05273			HVO_C0042			D4H0D0_HALVD				Color2 [DarkGray]	1	4						catalytic activity;helicase activity;hydrolase activity;hydrolase activity, acting on acid anhydrides;hydrolase activity, acting on acid anhydrides, in phosphorus-containing anhydrides;nucleoside-triphosphatase activity;pyrophosphatase activity					Helicase_C		ATP-binding;Completeproteome;Helicase;Hydrolase;Nucleotide-binding;Plasmid;Referenceproteome
0.857601	0.569986	D4GSG5	D4GSG5	HVO_0570	HVO_0570	arCOG02364	COG00642	T	histidine kinase	2295;6035;6258;6273;6339;6340;8458;8459;10379;10500;12369;17468;20929;21974	True;True;True;True;True;True;True;True;True;True;True;True;True;True	2436;2437;6388;6620;6636;6707;6708;8932;8933;10972;11101;13080;18660;22405;23502	39975;39976;39977;39978;39979;39980;39981;39982;39983;39984;39985;39986;39987;39988;39989;39990;39991;39992;39993;39994;39995;39996;89779;89780;89781;89782;89783;89784;89785;89786;89787;89788;89789;89790;89791;89792;89793;89794;89795;89796;92282;92283;92284;92552;92553;92554;92555;92556;92557;92558;92559;92560;92561;92562;92563;93356;93357;93358;93359;93360;93361;93362;93363;93364;93365;93366;933…	57009;57010;57011;57012;57013;57014;57015;57016;57017;57018;57019;57020;57021;57022;57023;57024;57025;57026;57027;57028;57029;57030;57031;57032;57033;57034;127040;127041;127042;127043;127044;127045;127046;127047;127048;127049;127050;127051;127052;127053;127054;127055;127056;127057;127058;127059;130555;130556;130557;131031;131032;131033;131034;131035;131036;131037;131038;131039;131040;131041;13104…	57026;127048;130557;131036;132231;132234;173028;173031;211221;213412;258866;359061;430157;452327	328	191	-1	373	C498_15875;HVO_0570	ADE04778;ELY26169	ADE04778;ELY26169			kinA2			D4GSG5_HALVD				Color2 [DarkGray]	1	4						catalytic activity;kinase activity;transferase activity;transferase activity, transferring phosphorus-containing groups					HATPase_c		Completeproteome;Kinase;Referenceproteome;Transferase
0.168734	0.554124	D4GS54	D4GS54	HVO_0518	HVO_0518	arCOG06301	SC.00633	S	conserved hypothetical protein	410;12340	True;True	426;13049	6435;6436;6437;6438;180956	9124;9125;9126;9127;258292	9125;258292			-1	341	C498_16104;HVO_0518	ADE05187;ELY25888	ADE05187;ELY25888						D4GS54_HALVD				Color2 [DarkGray]	1	4													Completeproteome;Referenceproteome
0.824548	0.550278	D4GS42	D4GS42	HVO_0505	HVO_0505	arCOG08911		S	conserved hypothetical protein	8454;19283	True;True	8927;20663	122177;277134;277135;277136;277137;277138	172978;394421;394422;394423;394424;394425;394426	172978;394421			-1	334	C498_16164;HVO_0505	ADE04856;ELY25900	ADE04856;ELY25900						D4GS42_HALVD				Color2 [DarkGray]	1	4													Completeproteome;Referenceproteome
1.02115	0.547576	D4GWN0	D4GWN0	HVO_2382	HVO_2382	arCOG03142		L	conserved hypothetical protein	5968;9282;9901;13245;20002;22302;22832;22833	True;True;True;True;True;True;True;True	6318;9799;10460;13999;21415;23846;24416;24417	88786;88787;88788;88789;88790;88791;88792;88793;88794;88795;88796;132720;132721;132722;132723;132724;132725;132726;132727;132728;132729;132730;132731;132732;142670;142671;142672;142673;142674;142675;142676;142677;142678;142679;142680;142681;193411;193412;193413;193414;193415;193416;193417;193418;193419;193420;193421;193422;286394;286395;286396;286397;286398;323392;323393;323394;323395;323396;3233…	125597;125598;125599;125600;125601;125602;125603;125604;125605;125606;125607;125608;125609;188152;188153;188154;188155;188156;188157;188158;188159;188160;188161;188162;188163;188164;188165;202613;202614;202615;202616;202617;202618;202619;202620;202621;202622;202623;202624;202625;202626;202627;202628;202629;202630;202631;202632;202633;202634;202635;202636;202637;275955;275956;275957;275958;275959;…	125601;188155;202636;275972;407986;460801;472005;472010			-1	1538	C498_07190;HVO_2382	ADE02571;ELY32824	ADE02571;ELY32824						D4GWN0_HALVD				Color2 [DarkGray]	1	4													Completeproteome;Referenceproteome
0.348679	0.529536	D4GP77	D4GP77	HVO_B0075	HVO_B0075				DUF917 family protein	6790;9212;12221;19208;20371;20803	True;True;True;True;True;True	7189;9727;12923;20587;21807;22274	100199;100200;100201;100202;100203;100204;100205;100206;132145;132146;132147;179161;179162;179163;179164;179165;179166;179167;179168;276165;291960;291961;291962;291963;291964;291965;299458;299459	141813;141814;141815;141816;141817;141818;141819;141820;187346;187347;187348;255779;255780;255781;255782;255783;255784;255785;255786;393044;415959;415960;415961;415962;415963;415964;426818;426819	141820;187346;255781;393044;415960;426818			-1	2221	C498_01385;HVO_B0075	ADE01315;ELY36757	ADE01315;ELY36757						D4GP77_HALVD				Color2 [DarkGray]	1	4											DUF917		Completeproteome;Plasmid;Referenceproteome
0.722557	0.527316	D4GQN4	D4GQN4	HVO_A0205	HVO_A0205				CRISPR-associated endoribonuclease Cas6	960;5891;7985;8077;9184;10205;10206;10651;10652;10874;10891;16444;16992;18433;18434;23837	True;True;True;True;True;True;True;True;True;True;True;True;True;True;True;True	1006;6237;8439;8532;9698;10787;10788;11265;11266;11501;11518;17592;18166;19730;19731;25465	17465;17466;17467;17468;17469;17470;17471;17472;17473;17474;87954;87955;87956;87957;87958;87959;87960;87961;87962;116568;116569;116570;116571;116572;116573;116574;116575;116576;116577;117678;117679;117680;117681;117682;117683;117684;117685;117686;117687;117688;117689;117690;117691;117692;117693;131892;131893;131894;131895;131896;131897;131898;131899;131900;131901;146651;146652;146653;146654;14665…	24911;24912;24913;24914;24915;24916;24917;24918;24919;24920;24921;24922;24923;24924;124458;124459;124460;124461;124462;124463;124464;124465;124466;124467;124468;124469;164907;164908;164909;164910;164911;164912;164913;164914;164915;164916;166472;166473;166474;166475;166476;166477;166478;166479;166480;166481;166482;166483;166484;166485;166486;166487;166488;166489;166490;166491;166492;166493;166494;…	24911;124461;164908;166486;186960;208198;208203;217122;217124;221458;221568;343883;353052;379588;379597;495035			-1	2009	HVO_A0205	ADE01675	ADE01675			cas6			CAS6_HALVD		3.1.-.-		Color2 [DarkGray]	1	4					defense response;defense response to virus;immune effector process;immune system process;multi-organism process;response to biotic stimulus;response to other organism;response to stimulus;response to stress;response to virus	catalytic activity;endonuclease activity;hydrolase activity;hydrolase activity, acting on ester bonds;nuclease activity	cell part;cytoplasm;intracellular part	immune system process;multi-organism process;response to biotic stimulus;response to stimulus;response to stress	cell part;cytoplasm				Antiviraldefense;Completeproteome;Cytoplasm;Endonuclease;Hydrolase;Nuclease;Plasmid;Referenceproteome		GO:0002252;GO:0002376;GO:0006950;GO:0006952;GO:0009607;GO:0009615;GO:0050896;GO:0051607;GO:0051704;GO:0051707
0.830272	0.52477	D4GQU9	D4GQU9	HVO_A0272	HVO_A0272				DUF336 family protein	483;2820;3658;3659;4668;14222;15205;15251;21562;21563	True;True;True;True;True;True;True;True;True;True	503;504;2999;3000;3871;3872;4939;15025;16256;16317;16318;23074;23075	7414;7415;7416;7417;7418;7419;7420;7421;7422;7423;7424;7425;7426;7427;7428;7429;47653;47654;47655;47656;47657;47658;47659;47660;47661;47662;47663;47664;47665;47666;47667;47668;47669;47670;57079;57080;57081;57082;57083;57084;57085;57086;57087;57088;57089;57090;57091;57092;57093;57094;57095;57096;57097;57098;57099;57100;57101;57102;57103;57104;57105;57106;57107;57108;57109;57110;70252;70253;70254;7…	10543;10544;10545;10546;10547;10548;10549;10550;10551;10552;10553;10554;10555;10556;10557;10558;10559;10560;10561;10562;10563;10564;10565;10566;10567;10568;10569;67942;67943;67944;67945;67946;67947;67948;67949;67950;67951;67952;67953;67954;67955;67956;67957;67958;67959;67960;67961;67962;67963;67964;67965;67966;67967;67968;67969;67970;80906;80907;80908;80909;80910;80911;80912;80913;80914;80915;809…	10567;67958;80910;80934;99617;296930;318843;319438;444118;444124	1406;1407;1408	28;68;94	-1	2032	HVO_A0272	ADE01839	ADE01839			HVO_A0272			D4GQU9_HALVD				Color2 [DarkGray]	1	4											DUF336		Completeproteome;Plasmid;Referenceproteome
0.746695	0.524599	D4GWL3	D4GWL3	HVO_2365	HVO_2365	arCOG00288	COG00778	C	nitroreductase family protein	3684;3685;4985;5358;10014;10015;14677;17297;18226;20020	True;True;True;True;True;True;True;True;True;True	3897;3898;5279;5676;10581;10582;15572;18485;19506;21433	57321;57322;57323;57324;57325;57326;57327;57328;75440;75441;75442;75443;75444;75445;75446;75447;75448;75449;75450;75451;81694;81695;81696;81697;81698;81699;81700;81701;81702;81703;81704;143909;143910;143911;143912;143913;143914;143915;143916;215570;215571;215572;215573;215574;215575;215576;215577;215578;215579;215580;215581;215582;251539;251540;251541;251542;251543;251544;251545;251546;251547;263…	81242;81243;81244;81245;81246;81247;81248;81249;81250;106688;106689;106690;106691;106692;106693;106694;106695;106696;106697;106698;106699;106700;106701;106702;106703;106704;115505;115506;115507;115508;115509;115510;115511;115512;115513;115514;115515;204313;204314;204315;204316;204317;204318;204319;204320;306973;306974;306975;306976;306977;306978;306979;306980;306981;306982;306983;306984;306985;35…	81242;81247;106690;115512;204313;204320;306983;357191;375341;409221			-1	1521	C498_07105;HVO_2365	ADE03395;ELY32807	ADE03395;ELY32807			noxC			D4GWL3_HALVD		1.-.-.-		Color2 [DarkGray]	1	4						catalytic activity;oxidoreductase activity					Nitroreductase		Completeproteome;Oxidoreductase;Referenceproteome
0.409632	0.521739	D4GUC2	D4GUC2	HVO_2602	HVO_2602	arCOG01474	COG00053	P	transport protein (probable substrate zinc/cadmium/cobalt)	6217;16063;24096	True;True;True	6577;17189;25741	91795;91796;91797;91798;237160;350893;350894;350895	129855;129856;129857;129858;337065;499708;499709;499710;499711	129857;337065;499711			-1	1668	C498_08290;HVO_2602	ADE02702;ELY32511	ADE02702;ELY32511						D4GUC2_HALVD				Color2 [DarkGray]	1	4						cation transmembrane transporter activity;ion transmembrane transporter activity;substrate-specific transmembrane transporter activity;substrate-specific transporter activity;transmembrane transporter activity;transporter activity	cell part;integral to membrane;intrinsic to membrane;membrane part		cell part		Cation_efflux		Completeproteome;Referenceproteome
0.349183	0.520667	D4GSN9	D4GSN9	HVO_0634	HVO_0634	arCOG00467	COG01474	L	Orc1-type DNA replication protein	3194;6240;7793;11537;12005;12273;16183;21940;22588	True;True;True;True;True;True;True;True;True	3388;6602;8232;12208;12698;12977;17314;23467;24155	52118;52119;52120;92024;113426;169529;169530;169531;169532;169533;175474;179888;179889;179890;179891;179892;179893;238216;238217;238218;238219;238220;238221;238222;238223;238224;238225;238226;316798;327304;327305;327306;327307;327308;327309;327310;327311	74133;74134;74135;130206;160426;242032;242033;242034;242035;242036;250668;256777;256778;256779;256780;256781;256782;338491;338492;338493;338494;338495;338496;338497;338498;338499;338500;338501;451733;466533;466534;466535;466536;466537;466538;466539;466540	74134;130206;160426;242036;250668;256781;338496;451733;466533			-1	409	C498_15555;HVO_0634	ADE04877;ELY26107	ADE04877;ELY26107			orc2			D4GSN9_HALVD				Color2 [DarkGray]	1	4					biosynthetic process;cellular biosynthetic process;cellular macromolecule biosynthetic process;cellular macromolecule metabolic process;cellular metabolic process;cellular nitrogen compound metabolic process;cellular process;DNA metabolic process;DNA replication;macromolecule biosynthetic process;macromolecule metabolic process;metabolic process;nitrogen compound metabolic process;nucleic acid me…	adenyl nucleotide binding;adenyl ribonucleotide binding;ATP binding;binding;nucleotide binding;purine nucleotide binding;purine ribonucleoside triphosphate binding;purine ribonucleotide binding;ribonucleotide binding		biosynthetic process;cellular metabolic process;cellular nitrogen compound metabolic process;cellular process;DNA metabolic process;DNA replication;macromolecule metabolic process;metabolic process;nitrogen compound metabolic process;nucleobase-containing compound metabolic process;primary metabolic process			Cdc6_C	ACACTCC,MIR-122A;BENPORATH_ES_2;BILD_SRC_ONCOGENIC_SIGNATURE;BIOCARTA_MCM_PATHWAY;BIOPOLYMER_METABOLIC_PROCESS;BROWNE_HCMV_INFECTION_6HR_DN;chr2q33;CTATGCA,MIR-153;CTCAGGG,MIR-125B,MIR-125A;DACOSTA_UV_RESPONSE_VIA_ERCC3_COMMON_DN;DACOSTA_UV_RESPONSE_VIA_ERCC3_DN;DAZARD_RESPONSE_TO_UV_NHEK_DN;DAZARD_UV_RESPONSE_CLUSTER_G6;DIAZ_CHRONIC_MEYLOGENOUS_LEUKEMIA_UP;DNA_BINDING;DNA_DEPENDENT_DNA_REPLICATI…	ATP-binding;Completeproteome;DNAreplication;Nucleotide-binding;Referenceproteome		GO:0006139;GO:0006259;GO:0006260;GO:0006807;GO:0008152;GO:0009058;GO:0009059;GO:0009987;GO:0034641;GO:0034645;GO:0043170;GO:0044237;GO:0044238;GO:0044249;GO:0044260;GO:0090304
0.605256	0.520009	D4GUI8	D4GUI8	HVO_0845	HVO_0845	arCOG04597		S	conserved hypothetical protein	7108;11162;13658;17792;17793;22378;22379;22870;23642	True;True;True;True;True;True;True;True;True	7517;11805;14441;19025;19026;23931;23932;24457;25260	105044;105045;105046;105047;105048;105049;105050;105051;105052;105053;105054;105055;162329;162330;162331;162332;162333;199575;199576;199577;199578;199579;257479;257480;324413;324414;324415;324416;324417;324418;324419;324420;324421;324422;324423;324424;324425;324426;324427;324428;324429;332213;332214;332215;345652;345653;345654;345655	148629;148630;148631;148632;148633;148634;148635;148636;148637;148638;148639;148640;231562;231563;231564;231565;231566;231567;231568;284830;284831;284832;284833;284834;365765;365766;462300;462301;462302;462303;462304;462305;462306;462307;462308;462309;462310;462311;462312;462313;462314;462315;462316;462317;462318;462319;473258;473259;473260;492202;492203;492204;492205	148640;231568;284832;365765;365766;462304;462313;473260;492204			-1	563	C498_14508;HVO_0845	ADE03527;ELY26292	ADE03527;ELY26292						D4GUI8_HALVD				Color2 [DarkGray]	1	4													Completeproteome;Referenceproteome
0.263988	0.517883	D4GRC8	D4GRC8	HVO_A0463	HVO_A0463				ribonuclease H, type 1	4849;10770;24089	True;True;True	5134;11392;25734	73614;154334;154335;154336;154337;350832;350833;350834;350835;350836;350837;350838;350839;350840;350841;350842;350843;350844	104187;219164;219165;219166;219167;499617;499618;499619;499620;499621;499622;499623;499624;499625;499626;499627;499628;499629;499630;499631;499632;499633;499634;499635;499636	104187;219164;499624			-1	2102	C498_00155;HVO_A0463	ADE02222;ELY38767	ADE02222;ELY38767			rnhC			D4GRC8_HALVD		3.1.26.4		Color2 [DarkGray]	1	4						nucleic acid binding;binding;catalytic activity;endonuclease activity;endonuclease activity, active with either ribo- or deoxyribonucleic acids and producing 5'-phosphomonoesters;endoribonuclease activity;endoribonuclease activity, producing 5'-phosphomonoesters;hydrolase activity;hydrolase activity, acting on ester bonds;nuclease activity;ribonuclease activity;ribonuclease H activity				DNA replication	RNase_H		Completeproteome;Hydrolase;Plasmid;Referenceproteome
0.489226	0.517153	D4GQW4	D4GQW4	HVO_A0287	HVO_A0287				homolog to mandelate racemase / homolog to muconate lactonizing enzyme	12602;14683;15708;16598;21514;21801	True;True;True;True;True;True	13322;15579;16814;17762;23024;23323	184124;184125;184126;184127;215664;215665;232930;232931;232932;232933;244148;310845;310846;310847;310848;314838;314839;314840;314841;314842;314843;314844;314845	262816;262817;262818;262819;307074;307075;330827;330828;330829;330830;346849;443257;443258;443259;443260;448901;448902;448903;448904;448905;448906;448907;448908	262818;307075;330829;346849;443260;448904			-1	2044	C498_10076;HVO_A0287	ADE02197;ELY31407	ADE02197;ELY31407						D4GQW4_HALVD				Color2 [DarkGray]	1	4						catalytic activity					MR_MLE;MR_MLE_N		Completeproteome;Plasmid;Referenceproteome
0.320647	0.516898	D4GXL2	D4GXL2	HVO_1339	HVO_1339	arCOG06297		S	conserved hypothetical protein	5811;10323	True;True	6151;10915	86967;148097;148098;148099;148100;148101;148102;148103	123061;210313;210314;210315;210316;210317;210318;210319;210320;210321;210322;210323	123061;210315			-1	886	C498_12043;HVO_1339	ADE03652;ELY27974	ADE03652;ELY27974						D4GXL2_HALVD				Color2 [DarkGray]	1	4													Completeproteome;Referenceproteome
0.327945	0.515823	D4GRB7	D4GRB7	HVO_A0452	HVO_A0452				UspA domain protein	1126;4516;5670;5740;5818;7766;9270;11230;11395;16699;16700	True;True;True;True;True;True;True;True;True;True;True	1182;4778;6001;6074;6159;8203;9786;11880;12061;17869;17870	19790;19791;19792;19793;19794;19795;19796;19797;19798;19799;19800;19801;68621;68622;68623;68624;68625;68626;68627;68628;68629;68630;68631;85080;85081;85858;85859;87039;113152;132638;132639;132640;163599;163600;163601;166023;166024;245296;245297;245298;245299;245300;245301;245302;245303;245304;245305;245306;245307;245308;245309;245310;245311;245312;245313;245314;245315;245316;245317;245318;245319;…	28298;28299;28300;28301;28302;28303;28304;28305;28306;28307;28308;28309;28310;28311;28312;97244;97245;97246;97247;97248;97249;97250;97251;97252;97253;97254;97255;97256;97257;97258;120350;120351;121449;121450;123184;123185;123186;160052;188048;188049;188050;233277;233278;233279;236851;236852;348631;348632;348633;348634;348635;348636;348637;348638;348639;348640;348641;348642;348643;348644;348645;34…	28298;97255;120350;121449;123184;160052;188050;233278;236852;348654;348672			-1	2098	C498_00120;HVO_A0452	ADE02253;ELY38837	ADE02253;ELY38837			uspA30			D4GRB7_HALVD				Color2 [DarkGray]	1	4					response to stimulus;response to stress			response to stimulus;response to stress			Usp		Completeproteome;Plasmid;Referenceproteome		GO:0006950;GO:0050896
0.926404	0.514853	D4GU29	D4GU29	HVO_2016	HVO_2016	arCOG02827		S	conserved hypothetical protein	4247;4578;4579;8836;11796;12008;12642;12643;13306;13307;13339;16625;16943;18768;20529	True;True;True;True;True;True;True;True;True;True;True;True;True;True;True	4490;4841;4842;9325;12482;12701;13362;13363;14064;14065;14098;17791;18115;20110;21978	65515;65516;65517;65518;65519;65520;65521;69173;69174;69175;69176;69177;69178;69179;69180;69181;69182;69183;69184;69185;69186;69187;69188;69189;69190;69191;69192;69193;69194;69195;69196;69197;69198;69199;69200;69201;126933;126934;126935;126936;126937;126938;126939;126940;126941;126942;126943;126944;126945;126946;126947;172760;172761;172762;172763;175500;175501;175502;175503;175504;175505;175506;1…	92829;92830;92831;92832;92833;92834;92835;98066;98067;98068;98069;98070;98071;98072;98073;98074;98075;98076;98077;98078;98079;98080;98081;98082;98083;98084;98085;98086;98087;98088;98089;98090;98091;98092;98093;98094;98095;98096;98097;98098;98099;179829;179830;179831;179832;179833;179834;179835;179836;179837;179838;179839;179840;179841;179842;179843;179844;246837;246838;246839;246840;246841;250718…	92829;98075;98096;179834;246837;250721;263779;263785;277103;277118;277636;347195;352587;385293;420700			-1	1329	C498_05361;HVO_2016	ADE02426;ELY34530	ADE02426;ELY34530						D4GU29_HALVD				Color2 [DarkGray]	1	4													Completeproteome;Referenceproteome
0.665414	0.513995	D4GW80	D4GW80	HVO_1130	HVO_1130	arCOG03366		S	conserved hypothetical protein	315;16578;20820;24126	True;True;True;True	329;17742;22293;25771	4909;4910;4911;4912;4913;4914;4915;4916;4917;4918;4919;4920;4921;4922;4923;4924;4925;243994;243995;243996;243997;243998;243999;300363;300364;300365;300366;300367;300368;300369;300370;300371;300372;300373;300374;300375;351109;351110;351111;351112;351113;351114;351115;351116;351117;351118;351119;351120;351121;351122	7025;7026;7027;7028;7029;7030;7031;7032;7033;7034;7035;7036;7037;7038;7039;7040;7041;346621;346622;346623;346624;346625;346626;346627;346628;428178;428179;428180;428181;428182;428183;428184;428185;428186;428187;428188;428189;428190;428191;428192;428193;428194;499988;499989;499990;499991;499992;499993;499994;499995;499996;499997;499998;499999;500000;500001;500002;500003;500004;500005;500006;500007…	7034;346626;428187;499993			-1	755	C498_13093;HVO_1130	ADE04717;ELY28180	ADE04717;ELY28180						D4GW80_HALVD				Color2 [DarkGray]	1	4													Completeproteome;Referenceproteome
0.175876	0.511343	D4GU02	D4GU02	HVO_2572	HVO_2572	arCOG04373	COG00011	S	UPF0045 family protein	6626;20093;20846	True;True;True	7020;21508;22319	98461;98462;98463;98464;98465;98466;98467;98468;98469;98470;98471;98472;98473;98474;98475;288159;288160;288161;288162;288163;288164;288165;288166;288167;288168;288169;288170;288171;288172;288173;288174;288175;288176;288177;288178;288179;288180;288181;300801;300802;300803;300804;300805;300806	139343;139344;139345;139346;139347;139348;139349;139350;139351;139352;139353;139354;139355;139356;139357;139358;410510;410511;410512;410513;410514;410515;410516;410517;410518;410519;410520;410521;410522;410523;410524;410525;410526;410527;410528;410529;410530;410531;410532;410533;410534;410535;410536;410537;410538;428800;428801;428802;428803;428804;428805;428806	139344;410537;428803			-1	1653	C498_08140;HVO_2572	ADE03346;ELY32481	ADE03346;ELY32481						D4GU02_HALVD				Color2 [DarkGray]	1	4											DUF77		Completeproteome;Referenceproteome
1.05437	0.510349	D4H056	D4H056	HVO_1711	HVO_1711	arCOG03285	COG03387	G	glucoamylase	386;387;1764;3109;3325;4906;5872;5983;6306;6559;6664;6970;7064;7523;7673;7783;8076;8302;8535;8630;8733;9443;9899;10002;10092;10288;10448;10681;10721;11049;12296;12379;12618;13030;13068;13224;14037;14380;14393;14402;14719;14720;14852;15432;15517;15777;15798;15957;16856;16913;16925;19299;19413;20122;20144;20300;20538;20685;21014;21407;21517;21648;23290;23789;23874;23951;24038;24133	True;True;True;True;True;True;True;True;True;True;True;True;True;True;True;True;True;True;True;True;True;True;True;True;True;True;True;True;True;True;True;True;True;True;True;True;True;True;True;True;True;True;True;True;True;True;True;True;True;True;True;True;True;True;True;True;True;True;True;True;True;True;True;True;True;True;True;True	402;403;1854;3300;3528;5194;6215;6333;6671;6950;7058;7374;7472;7949;8105;8222;8531;8768;9013;9111;9219;9978;10458;10569;10667;10873;11044;11298;11340;11682;13001;13090;13338;13771;13809;13976;14833;15187;15201;15210;15627;15628;15798;16515;16607;16888;16910;17082;18027;18084;18096;20680;20803;21538;21562;21723;21987;22148;22149;22493;22912;23027;23164;24894;25414;25503;25587;25681;25779	6034;6035;6036;6037;6038;6039;6040;6041;6042;6043;6044;6045;6046;6047;6048;6049;30441;30442;50878;50879;50880;50881;50882;50883;50884;50885;50886;50887;50888;53647;53648;74212;74213;74214;87700;87701;87702;87703;88945;88946;88947;88948;88949;88950;88951;92886;92887;92888;92889;92890;96414;96415;96416;96417;96418;96419;98895;98896;98897;98898;98899;98900;98901;98902;98903;98904;98905;98906;102710;…	8572;8573;8574;8575;8576;8577;8578;8579;8580;8581;8582;8583;8584;8585;8586;8587;8588;8589;8590;8591;8592;8593;8594;8595;8596;43546;43547;72433;72434;72435;72436;72437;72438;72439;72440;72441;72442;72443;72444;76299;76300;104985;104986;104987;124087;124088;124089;124090;124091;124092;125877;125878;125879;125880;125881;125882;125883;125884;131485;131486;131487;131488;131489;136577;136578;136579;136…	8574;8590;43547;72442;76299;104987;124089;125880;131487;136579;139915;145303;147991;156529;158943;160314;166469;169940;174500;176436;178004;193048;202610;204098;206013;209743;212572;217434;218525;225702;257455;258994;263147;271143;271810;275216;292259;300798;301146;301233;307736;307748;309600;322625;324554;332056;332688;336028;351577;352056;352398;394889;397061;411200;411670;414640;420833;424201;…	845	244	-1	1153	C498_03914;HVO_1711	ADE02408;ELY35393	ADE02408;ELY35393			sga1			D4H056_HALVD		3.2.1.3		Color2 [DarkGray]	1	4					carbohydrate metabolic process;macromolecule metabolic process;metabolic process;polysaccharide metabolic process;primary metabolic process	catalytic activity;binding;carbohydrate binding;glucan 1,4-alpha-glucosidase activity;glucosidase activity;hydrolase activity;hydrolase activity, acting on glycosyl bonds;hydrolase activity, hydrolyzing O-glycosyl compounds		carbohydrate metabolic process;macromolecule metabolic process;metabolic process;polysaccharide metabolic process;primary metabolic process			Glucodextran_N;Glyco_hydro_15		Completeproteome;Glycosidase;Hydrolase;Referenceproteome		GO:0005975;GO:0005976;GO:0008152;GO:0043170;GO:0044238
0.822915	0.504496	D4GVV2	D4GVV2	HVO_2236	HVO_2236	arCOG00731	COG00640	K	ArsR family transcription regulator	11736	TRUE	12417	172128;172129;172130;172131;172132;172133	245957;245958;245959;245960;245961;245962	245960			-1	1454	C498_06458;HVO_2236	ADE02333;ELY33462	ADE02333;ELY33462						D4GVV2_HALVD				Color2 [DarkGray]	1	4						nucleic acid binding transcription factor activity;sequence-specific DNA binding transcription factor activity					HTH_5		Completeproteome;Referenceproteome
0.365735	0.504178	D4GZA2	D4GZA2	HVO_0158	HVO_0158	arCOG01764	COG02101	K	TATA-binding transcription initiation factor	11595;12523;13924;14292;14293;16592;17465;18869;18870	True;True;True;True;True;True;True;True;True	12271;13240;14715;15097;15098;17756;18655;20223;20224	170100;170101;170102;170103;170104;170105;170106;170107;170108;170109;170110;170111;170112;170113;183164;183165;183166;183167;183168;183169;183170;183171;183172;183173;183174;183175;183176;183177;183178;183179;183180;183181;183182;183183;183184;183185;183186;183187;183188;203443;203444;203445;203446;203447;203448;203449;203450;203451;203452;203453;203454;203455;203456;210175;210176;210177;210178;…	242925;242926;242927;242928;242929;242930;242931;242932;242933;242934;242935;242936;242937;242938;242939;242940;242941;242942;242943;242944;242945;242946;242947;242948;242949;242950;242951;242952;242953;242954;242955;242956;242957;242958;242959;242960;242961;242962;242963;242964;242965;242966;242967;242968;242969;242970;242971;261424;261425;261426;261427;261428;261429;261430;261431;261432;261433;…	242939;261441;290405;299571;299574;346744;358972;387048;387053			-1	122	HVO_0158	ADE04113	ADE04113			tbp1			TBP1_HALVD				Color2 [DarkGray]	1	4					nucleobase-containing compound metabolic process;biosynthetic process;cellular biosynthetic process;cellular macromolecule metabolic process;cellular metabolic process;cellular nitrogen compound metabolic process;cellular process;macromolecule metabolic process;metabolic process;nitrogen compound metabolic process;nucleic acid metabolic process;primary metabolic process;RNA biosynthetic process;R…	binding;DNA binding;nucleic acid binding;nucleic acid binding transcription factor activity;sequence-specific DNA binding transcription factor activity		nucleobase-containing compound metabolic process;biosynthetic process;cellular metabolic process;cellular nitrogen compound metabolic process;cellular process;macromolecule metabolic process;metabolic process;nitrogen compound metabolic process;primary metabolic process;RNA metabolic process;transcription initiation, DNA-dependent		Basal transcription factors;Huntington's disease	TBP		Completeproteome;DNA-binding;Referenceproteome;Repeat;Transcription;Transcriptionregulation		GO:0006139;GO:0006352;GO:0006807;GO:0008152;GO:0009058;GO:0009987;GO:0016070;GO:0032774;GO:0034641;GO:0043170;GO:0044237;GO:0044238;GO:0044249;GO:0044260;GO:0090304
1.07237	0.504177	D4GWD1	D4GWD1	HVO_1165	HVO_1165	arCOG01568	COG00668	M	mechanosensitive channel protein MscS	6681;7520;8699;11698;13799;14070;19731;19732;20256;20515	True;True;True;True;True;True;True;True;True;True	7075;7946;9183;12378;14586;14866;21131;21132;21677;21964	99006;99007;99008;99009;99010;99011;99012;99013;99014;99015;99016;99017;99018;99019;99020;99021;110641;110642;110643;110644;110645;125314;125315;171351;171352;171353;171354;201868;201869;201870;201871;205147;205148;205149;205150;205151;205152;205153;205154;205155;205156;205157;205158;205159;282875;282876;282877;282878;282879;282880;282881;282882;282883;282884;282885;282886;282887;282888;282889;28…	140067;140068;140069;140070;140071;140072;140073;140074;140075;140076;140077;140078;140079;140080;140081;140082;140083;140084;140085;156516;156517;156518;156519;156520;177522;177523;244806;244807;244808;244809;244810;288101;288102;288103;288104;288105;288106;288107;292826;292827;292828;292829;292830;292831;292832;292833;292834;292835;292836;292837;292838;292839;292840;403034;403035;403036;403037;…	140085;156518;177523;244806;288105;292834;403039;403062;413851;420513			-1	779	C498_12918;HVO_1165	ADE02668;ELY28149	ADE02668;ELY28149			mscS1			D4GWD1_HALVD				Color2 [DarkGray]	1	4					cellular process;establishment of localization;transmembrane transport;transport		cell part;membrane	cellular process;establishment of localization;transmembrane transport;transport	cell part;membrane		MS_channel		Completeproteome;Referenceproteome		GO:0006810;GO:0009987;GO:0051234;GO:0055085
1.08808	0.503996	D4GSF6	D4GSF6	HVO_0561	HVO_0561	arCOG04209	COG01632	J	50S ribosomal protein L15e	2092;9628;10899;12244;15732;16360;18035;22312;23493	True;True;True;True;True;True;True;True;True	2219;10174;11527;12948;16842;17501;19299;23860;25107	35938;35939;138558;156510;156511;156512;156513;156514;156515;179413;179414;179415;179416;179417;179418;179419;179420;179421;179422;179423;179424;179425;233210;233211;233212;233213;233214;233215;233216;233217;233218;233219;240329;240330;240331;240332;240333;240334;240335;240336;240337;240338;260918;260919;260920;260921;260922;260923;260924;260925;260926;260927;260928;260929;323621;323622;323623;32…	51382;51383;196927;222241;222242;222243;222244;222245;222246;222247;256120;256121;256122;256123;256124;256125;256126;256127;256128;256129;256130;256131;256132;256133;256134;256135;256136;256137;256138;256139;256140;331289;331290;331291;331292;331293;331294;331295;331296;331297;331298;331299;331300;331301;331302;331303;331304;331305;331306;331307;331308;331309;331310;331311;331312;331313;331314;33…	51383;196927;222241;256130;331326;341523;370812;461111;489665			-1	365	C498_15920;HVO_0561	ADE04557;ELY26178	ADE04557;ELY26178			rpl15e			D4GSF6_HALVD				Color2 [DarkGray]	1	4					biosynthetic process;cellular biosynthetic process;cellular macromolecule biosynthetic process;cellular macromolecule metabolic process;cellular metabolic process;cellular process;cellular protein metabolic process;macromolecule biosynthetic process;macromolecule metabolic process;metabolic process;primary metabolic process;protein metabolic process;translation	structural constituent of ribosome;structural molecule activity	cell part;cytoplasmic part;intracellular non-membrane-bounded organelle;intracellular organelle;intracellular part;macromolecular complex;non-membrane-bounded organelle;organelle;ribonucleoprotein complex;ribosome	biosynthetic process;cellular metabolic process;cellular process;macromolecule metabolic process;metabolic process;primary metabolic process;protein metabolic process;translation	cell part;intracellular non-membrane-bounded organelle;intracellular organelle;macromolecular complex;organelle;ribonucleoprotein complex;ribosome	Ribosome	Ribosomal_L15e		Completeproteome;Referenceproteome;Ribonucleoprotein;Ribosomalprotein		GO:0006412;GO:0008152;GO:0009058;GO:0009059;GO:0009987;GO:0019538;GO:0034645;GO:0043170;GO:0044237;GO:0044238;GO:0044249;GO:0044260;GO:0044267
0.202696	0.503524	D4GY84	D4GY84	HVO_1461	HVO_1461	arCOG01168	COG04948	M	o-succinylbenzoate synthase	203;3144;10088;17526;21852	True;True;True;True;True	214;3335;10663;18729;23376	3669;51430;144982;144983;254047;254048;254049;315686;315687	5341;73146;205962;205963;360619;360620;360621;450206;450207	5341;73146;205962;360620;450207			-1	967	HVO_1461	ADE03744	ADE03744			menC			D4GY84_HALVD		4.2.1.113		Color2 [DarkGray]	1	4					biosynthetic process;cellular biosynthetic process;cellular ketone metabolic process;cellular metabolic process;cellular process;coenzyme biosynthetic process;coenzyme metabolic process;cofactor biosynthetic process;cofactor metabolic process;fat-soluble vitamin biosynthetic process;fat-soluble vitamin metabolic process;menaquinone biosynthetic process;menaquinone metabolic process;metabolic proc…	binding;carbon-oxygen lyase activity;catalytic activity;cation binding;hydro-lyase activity;ion binding;isomerase activity;lyase activity;magnesium ion binding;metal ion binding		biosynthetic process;cellular ketone metabolic process;cellular metabolic process;cellular process;cofactor metabolic process;metabolic process;small molecule metabolic process;vitamin metabolic process			MR_MLE		Completeproteome;Isomerase;Lyase;Magnesium;Menaquinonebiosynthesis;Metal-binding;Referenceproteome		GO:0006732;GO:0006766;GO:0006775;GO:0008152;GO:0009058;GO:0009108;GO:0009110;GO:0009233;GO:0009234;GO:0009987;GO:0042180;GO:0042362;GO:0042371;GO:0042373;GO:0042375;GO:0044237;GO:0044249;GO:0044281;GO:0044283;GO:0045426;GO:0051186;GO:0051188
0.397186	0.503025	D4GVS0	D4GVS0	HVO_1076	HVO_1076	arCOG00666	COG01208	M	sugar nucleotidyltransferase	2694;2772;2773;15441;15442;15770;18923;22120;22745	True;True;True;True;True;True;True;True;True	2865;2948;2949;16525;16526;16881;20283;23650;24321	45932;45933;45934;45935;45936;45937;45938;45939;45940;45941;45942;47137;47138;47139;47140;47141;47142;47143;47144;47145;47146;47147;47148;47149;47150;47151;47152;47153;47154;47155;47156;227680;227681;227682;227683;227684;227685;227686;227687;227688;227689;227690;227691;227692;227693;227694;227695;227696;233572;233573;233574;233575;233576;233577;233578;233579;233580;233581;233582;233583;233584;233…	65479;65480;65481;65482;65483;65484;65485;65486;65487;65488;65489;65490;67162;67163;67164;67165;67166;67167;67168;67169;67170;67171;67172;67173;67174;67175;67176;67177;67178;67179;67180;67181;67182;67183;323298;323299;323300;323301;323302;323303;323304;323305;323306;323307;323308;323309;323310;323311;323312;323313;323314;323315;323316;323317;323318;323319;323320;323321;323322;323323;323324;323325…	65490;67166;67178;323298;323309;331881;387832;454870;469852			-1	712	C498_13374;HVO_1076	ADE04123;ELY27536	ADE04123;ELY27536			graD1			D4GVS0_HALVD		2.7.7.-		Color2 [DarkGray]	1	4					biosynthetic process;metabolic process	catalytic activity;nucleotidyltransferase activity;transferase activity;transferase activity, transferring phosphorus-containing groups		biosynthetic process;metabolic process		Polyketide sugar unit biosynthesis;Streptomycin biosynthesis	NTP_transferase		Completeproteome;Nucleotidyltransferase;Referenceproteome;Transferase		GO:0008152;GO:0009058
0.300635	0.492031	D4GR18	D4GR18	HVO_A0341	HVO_A0341				amidase (hydantoinase/carbamoylase family)	3141;4683;7293;12696;17642;17730	True;True;True;True;True;True	3332;4956;7708;13417;18851;18956	51421;51422;70581;70582;70583;70584;70585;70586;107832;107833;185466;255253;256525	73137;73138;100095;100096;100097;100098;100099;100100;100101;100102;152428;152429;264635;362315;364189	73137;100095;152429;264635;362315;364189			-1	2061	C498_10331;HVO_A0341	ADE01657;ELY31458	ADE01657;ELY31458			amaB3			D4GR18_HALVD		3.5.1.-		Color2 [DarkGray]	1	4						catalytic activity;hydrolase activity;hydrolase activity, acting on carbon-nitrogen (but not peptide) bonds;hydrolase activity, acting on carbon-nitrogen (but not peptide) bonds, in linear amidines					M20_dimer;Peptidase_M20		Completeproteome;Hydrolase;Plasmid;Referenceproteome
0.939314	0.491132	D4GUV9	D4GUV9	HVO_0892	HVO_0892	arCOG02519	COG03420	P	ABC-type transport system periplasmic substrate-binding protein (probable substrate copper)	2697;2807;2808;6729;8236;9567;15387;16812;17608;17983;19182;19259;19673;21662;22547;23817;24139	True;True;True;True;True;True;True;True;True;True;True;True;True;True;True;True;True	2869;2985;2986;7125;8699;10110;16470;17982;18815;19246;20560;20639;21073;23178;24114;25445;25785	45969;45970;45971;45972;47560;47561;47562;47563;47564;47565;47566;47567;99460;99461;99462;99463;99464;99465;119376;137806;137807;137808;137809;137810;137811;137812;137813;226747;226748;226749;226750;226751;247081;247082;247083;247084;247085;247086;254965;260169;260170;260171;260172;260173;260174;260175;260176;260177;260178;275866;275867;275868;275869;275870;275871;275872;275873;275874;275875;2758…	65523;65524;65525;65526;65527;67791;67792;67793;67794;67795;67796;67797;67798;67799;67800;67801;67802;140726;140727;140728;140729;140730;140731;168954;195800;195801;195802;195803;195804;195805;195806;195807;321935;321936;321937;321938;321939;321940;350992;350993;350994;350995;350996;350997;350998;361950;369640;369641;369642;369643;369644;369645;369646;369647;369648;369649;369650;392510;392511;392…	65525;67791;67799;140728;168954;195807;321938;350995;361950;369641;392519;394064;402135;446210;465958;494870;500169			-1	597	C498_14283;HVO_0892	ADE02992;ELY26940	ADE02992;ELY26940			nosD			D4GUV9_HALVD				Color2 [DarkGray]	1	4											NosD;NosL		Completeproteome;Referenceproteome
0.257547	0.490159	D4GPK0	D4GPK0	HVO_B0199	HVO_B0199				deaminase domain protein	11677;17474;23284	True;True;True	12355;18666;24888	171087;171088;171089;253077;253078;253079;253080;341626;341627;341628;341629;341630;341631;341632	244405;244406;244407;359253;359254;359255;359256;486208;486209;486210;486211;486212;486213;486214	244406;359253;486213			-1	2276	HVO_B0199	ADE01399	ADE01399			HVO_B0199			D4GPK0_HALVD				Color2 [DarkGray]	1	4						binding;catalytic activity;cation binding;hydrolase activity;ion binding;metal ion binding;transition metal ion binding;zinc ion binding					dCMP_cyt_deam_1		Completeproteome;Plasmid;Referenceproteome
0.433441	0.489388	D4GRI5	D4GRI5	HVO_A0523	HVO_A0523				UPF0219 family protein	209;287;1213;8729;12358;14385;17140	True;True;True;True;True;True;True	220;301;1274;9215;13068;15193;18316	3699;3700;3701;3702;4668;21280;125658;181135;181136;181137;181138;181139;181140;211155;211156;249879	5372;5373;5374;5375;5376;6721;30456;177964;258549;258550;258551;258552;258553;258554;258555;300891;300892;354875	5375;6721;30456;177964;258553;300891;354875			-1	2127	C498_00440;HVO_A0523	ADE02224;ELY37520	ADE02224;ELY37520						D4GRI5_HALVD				Color2 [DarkGray]	1	4						catalytic activity					DUF35;DUF35_N		Completeproteome;Plasmid;Referenceproteome
1.33447	0.484709	D4GV91	D4GV91	HVO_2158	HVO_2158	arCOG00853	COG00281	C	malic enzyme (NADP)	23;268;317;696;1947;2278;2759;2760;3426;3831;4040;4194;4195;6669;9336;9738;10377;12997;16256;17432;17833;18485;19580;21654;22361;23159	True;True;True;True;True;True;True;True;False;True;True;True;True;True;False;True;True;False;False;True;False;True;True;True;True;True	23;280;331;730;2065;2419;2934;2935;3630;3631;4057;4273;4434;4435;7063;9870;10289;10970;13736;17390;18622;19072;19786;20974;23170;23910;24751	1027;1028;1029;1030;1031;1032;1033;1034;1035;1036;1037;4396;4397;4398;4399;4400;4401;4402;4403;4404;4405;4935;4936;4937;4938;4939;4940;4941;4942;4943;4944;4945;4946;4947;4948;4949;4950;4951;4952;4953;4954;10823;33336;33337;33338;33339;39791;39792;39793;39794;39795;47035;47036;47037;47038;47039;47040;47041;47042;47043;47044;47045;54517;54518;54519;54520;54521;54522;54523;54524;54525;54526;54527;54…	1411;1412;1413;1414;1415;1416;1417;1418;1419;1420;1421;1422;6333;6334;6335;6336;6337;6338;6339;6340;6341;6342;6343;6344;6345;6346;6347;6348;6349;7057;7058;7059;7060;7061;7062;7063;7064;7065;7066;7067;7068;7069;7070;7071;7072;7073;7074;7075;7076;7077;7078;7079;7080;7081;7082;7083;7084;15691;47532;47533;47534;47535;56716;56717;56718;56719;56720;67032;67033;67034;67035;67036;67037;67038;67039;67040;…	1411;6344;7072;15691;47535;56720;67032;67036;77456;83319;87402;92060;92064;139943;189711;198614;211214;270517;339746;358583;366644;380177;400185;446158;462085;481314	950	307	-1	1408	HVO_2158	ADE03293	ADE03293			maeB1			D4GV91_HALVD		1.1.1.40		Color2 [DarkGray]	1	4					carboxylic acid metabolic process;cellular ketone metabolic process;cellular metabolic process;cellular process;dicarboxylic acid metabolic process;malate metabolic process;metabolic process;organic acid metabolic process;oxoacid metabolic process;small molecule metabolic process	nucleotide binding;binding;carbon-carbon lyase activity;carboxy-lyase activity;catalytic activity;cation binding;coenzyme binding;cofactor binding;ion binding;lyase activity;malate dehydrogenase (decarboxylating) activity;malate dehydrogenase (oxaloacetate-decarboxylating) (NADP+) activity;malate dehydrogenase activity;malic enzyme activity;manganese ion binding;metal ion binding;NAD binding;oxal…	cell part;cytoplasmic part;cytosol;intracellular part	cellular ketone metabolic process;cellular metabolic process;cellular process;metabolic process;organic acid metabolic process;small molecule metabolic process	cell part;cytosol		malic;Malic_M;PTA_PTB		Completeproteome;Oxidoreductase;Referenceproteome		GO:0006082;GO:0006108;GO:0008152;GO:0009987;GO:0019752;GO:0042180;GO:0043436;GO:0043648;GO:0044237;GO:0044281
0.328381	0.484379	D4GY91	D4GY91	HVO_2996	HVO_2996	arCOG02267	COG00306	P	transport protein (probable substrate phosphate/sulfate)	12609;20923;20924	True;True;True	13329;22399;22400	184166;184167;184168;301693;301694;301695;301696;301697;301698	262873;262874;262875;430062;430063;430064;430065;430066;430067;430068;430069;430070	262873;430062;430064			-1	1937	HVO_2996	ADE02634	ADE02634			HVO_2996			D4GY91_HALVD				Color2 [DarkGray]	1	4					anion transport;establishment of localization;inorganic anion transport;ion transport;phosphate ion transport;transport	active transmembrane transporter activity;anion transmembrane transporter activity;inorganic anion transmembrane transporter activity;inorganic phosphate transmembrane transporter activity;ion transmembrane transporter activity;phosphate ion transmembrane transporter activity;secondary active transmembrane transporter activity;substrate-specific transmembrane transporter activity;substrate-specif…	cell part;membrane	establishment of localization;ion transport;transport	cell part;membrane		PHO4		Completeproteome;Referenceproteome		GO:0006810;GO:0006811;GO:0006817;GO:0006820;GO:0015698;GO:0051234
0.822782	0.482164	D4GWK4	D4GWK4	HVO_2356	HVO_2356	arCOG10664	COG04552	R	GNAT family acetyltransferase	336;337;2856;3055;3784;4801;7789;8691;8764;10037;11609;12444;13644;14007;20264;20733;20765;22683	True;True;True;True;True;True;True;True;True;True;True;True;True;True;True;True;True;True	351;352;3039;3244;4007;5085;8228;9174;9250;10607;12285;13159;14425;14802;21685;22200;22234;24254	5111;5112;5113;5114;5115;48011;50266;50267;50268;50269;50270;50271;50272;50273;50274;50275;50276;50277;50278;50279;50280;50281;50282;50283;50284;58240;58241;58242;58243;58244;58245;58246;73058;113409;125255;125256;125257;125940;125941;125942;125943;125944;125945;125946;125947;144310;144311;170270;170271;170272;170273;170274;170275;170276;170277;170278;170279;170280;170281;182223;182224;182225;182…	7321;7322;7323;7324;7325;68417;71540;71541;71542;71543;71544;71545;71546;71547;71548;71549;71550;71551;71552;71553;71554;71555;71556;71557;71558;71559;71560;71561;71562;71563;82510;82511;82512;82513;82514;82515;82516;82517;82518;82519;103479;160408;177456;177457;177458;178366;178367;178368;178369;178370;178371;178372;178373;178374;178375;204923;204924;243232;243233;243234;243235;243236;243237;243…	7321;7325;68417;71553;82514;103479;160408;177456;178372;204923;243244;260133;284578;291989;413957;425600;426199;468928			-1	1516	HVO_2356	ADE04587	ADE04587			HVO_2356			D4GWK4_HALVD		2.3.1.-		Color2 [DarkGray]	1	4						catalytic activity;acetyltransferase activity;N-acetyltransferase activity;N-acyltransferase activity;transferase activity;transferase activity, transferring acyl groups;transferase activity, transferring acyl groups other than amino-acyl groups					SCP2_2		Acyltransferase;Completeproteome;Referenceproteome;Transferase
0.713338	0.482096	D4GWI3	D4GWI3	HVO_2334	HVO_2334	arCOG06337	COG04948	M	conserved hypothetical protein	4332;6858;7774;10038;13057;13664;22816;23039	True;True;True;True;True;True;True;True	4588;7259;8212;10608;13798;14447;24398;24628	66691;101375;101376;101377;113227;113228;113229;113230;113231;113232;113233;113234;113235;113236;113237;113238;113239;113240;113241;144312;144313;144314;144315;144316;144317;190460;190461;199618;199619;199620;199621;331194;331195;334910;334911;334912;334913	94572;143498;143499;143500;160156;160157;160158;160159;160160;160161;160162;160163;160164;160165;160166;160167;160168;160169;160170;160171;160172;204925;204926;204927;204928;204929;204930;204931;271673;271674;284888;284889;284890;284891;471800;471801;477061;477062;477063;477064	94572;143498;160163;204927;271674;284889;471801;477062			-1	1501	C498_06955;HVO_2334	ADE03279;ELY32777	ADE03279;ELY32777						D4GWI3_HALVD				Color2 [DarkGray]	1	4													Completeproteome;Referenceproteome
0.790148	0.482004	D4GSX1	D4GSX1	HVO_1868	HVO_1868	arCOG04693		S	conserved hypothetical protein	636;3992;8277;10399;10816;11615;13594;14363;22145;24108;24168	True;True;True;True;True;True;True;True;True;True;True	664;4223;8741;10993;11440;12291;12292;14374;15170;23677;25753;25815	10021;10022;10023;10024;10025;10026;10027;60898;60899;60900;119823;119824;119825;119826;119827;149177;149178;149179;149180;149181;149182;149183;149184;149185;149186;149187;149188;149189;149190;149191;149192;149193;149194;149195;149196;155091;155092;155093;155094;155095;155096;155097;155098;155099;155100;155101;155102;155103;155104;155105;155106;155107;155108;155109;155110;155111;155112;155113;155…	14484;14485;14486;14487;14488;14489;14490;14491;86348;86349;86350;169566;169567;169568;169569;169570;169571;169572;211797;211798;211799;211800;211801;211802;211803;211804;211805;211806;211807;211808;211809;211810;211811;211812;211813;211814;211815;211816;211817;211818;211819;220230;220231;220232;220233;220234;220235;220236;220237;220238;220239;220240;220241;220242;220243;220244;220245;220246;2202…	14484;86350;169570;211797;220247;243311;283665;300497;455823;499848;500632	878	114	-1	1239	C498_04610;HVO_1868	ADE04518;ELY34762	ADE04518;ELY34762						D4GSX1_HALVD				Color2 [DarkGray]	1	4													Completeproteome;Referenceproteome
0.308235	0.476421	D4GR61	D4GR61	HVO_A0395	HVO_A0395				conserved hypothetical protein	1096;19379;19380	True;True;True	1150;20763;20764	19484;19485;19486;19487;19488;19489;19490;19491;19492;278327;278328;278329;278330;278331;278332;278333;278334;278335;278336;278337;278338	27900;27901;27902;27903;27904;27905;27906;27907;27908;27909;27910;27911;27912;396121;396122;396123;396124;396125;396126;396127;396128;396129;396130;396131;396132	27902;396127;396131			-1	2076	C498_10536;HVO_A0395	ADE01997;ELY30789	ADE01997;ELY30789						D4GR61_HALVD				Color2 [DarkGray]	1	4													Completeproteome;Plasmid;Referenceproteome
0.368254	0.468224	D4GPQ4	D4GPQ4	HVO_B0257	HVO_B0257				pyridoxal phosphate-dependent aminotransferase	1377;1669;3824;3825;9217;10772;21102;23096	True;True;True;True;True;True;True;True	1444;1756;4050;4051;9732;11394;22586;24688	24023;24024;24025;29344;58757;58758;58759;132154;154339;304500;304501;304502;335888;335889;335890	34319;34320;34321;41857;83202;83203;83204;187355;219169;219170;434287;434288;434289;478382;478383;478384;478385	34321;41857;83203;83204;187355;219169;434289;478384			-1	2290	C498_02360;HVO_B0257	ADE01451;ELY36952	ADE01451;ELY36952			gabT5			D4GPQ4_HALVD		2.6.1.19		Color2 [DarkGray]	1	4						catalytic activity;4-aminobutyrate transaminase activity;binding;cofactor binding;pyridoxal phosphate binding;transaminase activity;transferase activity;transferase activity, transferring nitrogenous groups;vitamin B6 binding;vitamin binding				Glycine, serine and threonine metabolism	Aminotran_3		Aminotransferase;Completeproteome;Plasmid;Pyridoxalphosphate;Referenceproteome;Transferase
0.550563	0.468057	D4GSF0	D4GSF0	HVO_0553	HVO_0553	arCOG01021	COG00683	E	chemotactic signal transduction system periplasmic substrate-binding protein BasB	80;11165;15522	True;True;True	82;11808;16612	1902;162351;162352;162353;162354;228635	2852;231586;231587;231588;231589;324621	2852;231588;324621			-1	360	HVO_0553	ADE04414	ADE04414			basB			D4GSF0_HALVD				Color2 [DarkGray]	1	4					amine transport;amino acid transport;carboxylic acid transport;establishment of localization;nitrogen compound transport;organic acid transport;organic substance transport;transport		cell part;external encapsulating structure part;outer membrane-bounded periplasmic space;periplasmic space	amine transport;amino acid transport;establishment of localization;organic acid transport;transport	cell part;periplasmic space	ABC transporters	Peripla_BP_6		Completeproteome;Referenceproteome		GO:0006810;GO:0006865;GO:0015837;GO:0015849;GO:0046942;GO:0051234;GO:0071702;GO:0071705
0.53305	0.467356	D4GPD9	D4GPD9	HVO_B0138	HVO_B0138				PQQ repeat protein	1611;3419;14356;16581	True;True;True;True	1695;3623;15163;17745	28586;54479;210787;244007	40764;77386;300407;346636	40764;77386;300407;346636	1490	362	-1	2253	HVO_B0138	ADE01518	ADE01518			HVO_B0138			D4GPD9_HALVD				Color2 [DarkGray]	1	4													Completeproteome;Plasmid;Referenceproteome
0.62779	0.4628	D4GZY6	D4GZY6	HVO_0359	HVO_0359	arCOG01561	COG05256	J	translation elongation factor aEF-1 alpha subunit	2066;2067;4258;4259;4750;5931;7938;8536;8537;8820;8821;9077;9078;9795;10918;12593;13437;13438;13439;13686;14645;14646;14647;15090;15670;16015;16045;16066;17056;17057;17737;17769;17770;18047;18048;18049;20188;20807;22260	True;True;True;True;True;True;True;True;True;True;True;True;True;True;True;True;True;True;True;True;True;True;True;True;True;True;True;True;True;True;True;True;True;True;True;True;True;True;True	2192;2193;2194;4504;4505;4506;5030;6278;8390;9014;9015;9307;9308;9309;9585;9586;9587;10350;11546;13313;14200;14201;14202;14470;15520;15521;15522;15523;15524;15525;16121;16122;16769;16770;17140;17170;17193;18230;18231;18963;18997;18998;19312;19313;19314;21607;22278;22279;23798	34980;34981;34982;34983;34984;34985;34986;34987;34988;34989;34990;34991;34992;34993;34994;34995;34996;34997;34998;34999;35000;35001;35002;35003;35004;35005;35006;35007;35008;35009;35010;35011;35012;35013;35014;35015;35016;35017;35018;35019;35020;35021;35022;35023;35024;35025;35026;35027;35028;35029;35030;35031;35032;35033;35034;35035;35036;35037;35038;35039;35040;35041;35042;35043;35044;35045;350…	50010;50011;50012;50013;50014;50015;50016;50017;50018;50019;50020;50021;50022;50023;50024;50025;50026;50027;50028;50029;50030;50031;50032;50033;50034;50035;50036;50037;50038;50039;50040;50041;50042;50043;50044;50045;50046;50047;50048;50049;50050;50051;50052;50053;50054;50055;50056;50057;50058;50059;50060;50061;50062;50063;50064;50065;50066;50067;50068;50069;50070;50071;50072;50073;50074;50075;500…
0.467323	0.460573	D4GR47	D4GR47	HVO_A0379	HVO_A0379				N-methylhydantoinase (ATP-hydrolyzing) A	334;2537;3400;3578;3667;5413;6953;9670;9819;12440;17560;18099;19261;19312;19876;20022;20594;22850;23669;23736;23786	True;True;True;True;True;True;True;True;True;True;True;True;True;True;True;True;True;True;True;True;True	348;2697;3604;3789;3880;5733;7357;10219;10374;13154;18764;19368;20641;20693;21283;21435;22048;24436;25287;25288;25359;25410;25411	5056;5057;5058;5059;5060;5061;5062;5063;5064;5065;5066;5067;5068;5069;5070;5071;5072;43034;43035;43036;43037;43038;43039;43040;43041;43042;43043;43044;43045;43046;43047;43048;54290;54291;54292;56249;57196;57197;57198;57199;57200;57201;57202;82271;82272;82273;82274;82275;82276;82277;82278;82279;102565;102566;102567;102568;102569;102570;102571;102572;102573;102574;139088;139089;139090;139091;139092…	7236;7237;7238;7239;7240;7241;7242;7243;7244;7245;7246;7247;7248;7249;7250;7251;7252;7253;7254;7255;7256;7257;7258;7259;7260;7261;7262;7263;7264;61424;61425;61426;61427;61428;61429;61430;61431;61432;61433;61434;61435;61436;61437;61438;77141;77142;77143;79845;81070;81071;81072;81073;81074;81075;81076;116413;116414;116415;116416;116417;116418;116419;116420;116421;116422;116423;116424;145114;145115;…	7237;61424;77143;79845;81075;116413;145119;197680;200615;259975;361216;372484;394111;395053;405999;409238;422332;472385;492452;493519;494282	1416;1417	320;580	-1	2069	HVO_A0379	ADE01771	ADE01771			hyuA2			D4GR47_HALVD		3.5.2.14		Color2 [DarkGray]	1	4						catalytic activity;hydrolase activity;hydrolase activity, acting on carbon-nitrogen (but not peptide) bonds;hydrolase activity, acting on carbon-nitrogen (but not peptide) bonds, in cyclic amides;N-methylhydantoinase (ATP-hydrolyzing) activity				Arginine and proline metabolism	Hydant_A_N;Hydantoinase_A		Completeproteome;Hydrolase;Plasmid;Referenceproteome
0.592329	0.457735	D4GWI6	D4GWI6	HVO_2337	HVO_2337	arCOG03050	COG00589	T	UspA domain protein	1819;4277;5038;5059;11578;17533;23414	True;True;True;True;True;True;True	1910;4530;5338;5360;12253;18736;25025	31523;31524;31525;31526;31527;31528;31529;31530;66022;76018;76472;76473;76474;76475;76476;76477;76478;169922;169923;169924;169925;169926;169927;169928;169929;169930;169931;169932;169933;169934;169935;169936;169937;169938;169939;169940;169941;169942;169943;169944;254163;254164;254165;254166;254167;254168;254169;254170;254171;254172;254173;254174;254175;254176;254177;254178;254179;254180;254181;254…	45025;45026;45027;45028;45029;45030;45031;45032;45033;93545;107523;108166;108167;108168;108169;108170;108171;108172;242638;242639;242640;242641;242642;242643;242644;242645;242646;242647;242648;242649;242650;242651;242652;242653;242654;242655;242656;242657;242658;242659;242660;242661;242662;242663;242664;242665;360793;360794;360795;360796;360797;360798;360799;360800;360801;360802;360803;360804;360…	45026;93545;107523;108170;242661;360818;488859			-1	1503	C498_06970;HVO_2337	ADE04386;ELY32780	ADE04386;ELY32780						D4GWI6_HALVD				Color2 [DarkGray]	1	4					response to stimulus;response to stress			response to stimulus;response to stress			Usp		Completeproteome;Referenceproteome		GO:0006950;GO:0050896
0.180676	0.450437	D4GXD2	D4GXD2	HVO_2850	HVO_2850	arCOG04630		S	conserved hypothetical protein	4981;5434;5435;7397;12522;17625;20348	True;True;True;True;True;True;True	5275;5754;5755;7819;13239;18832;21782	75403;75404;75405;75406;75407;75408;75409;75410;75411;75412;75413;82436;82437;82438;82439;82440;82441;82442;82443;82444;82445;82446;82447;82448;109144;109145;109146;109147;109148;183161;183162;183163;255115;255116;255117;255118;255119;255120;255121;255122;255123;291683;291684	106638;106639;106640;106641;106642;106643;106644;106645;106646;106647;106648;106649;116653;116654;116655;116656;116657;116658;116659;116660;116661;116662;116663;116664;116665;154333;154334;154335;154336;154337;261421;261422;261423;362154;362155;362156;362157;362158;362159;362160;362161;362162;415554;415555	106646;116653;116658;154337;261421;362156;415554			-1	1830	C498_17443;HVO_2850	ADE02501;ELY24987	ADE02501;ELY24987						D4GXD2_HALVD				Color2 [DarkGray]	1	4													Completeproteome;Referenceproteome
0.213857	0.450389	D4GWV8	D4GWV8	HVO_2769	HVO_2769	arCOG07558		S	conserved hypothetical protein	21982	TRUE	23510	317261;317262;317263;317264;317265;317266	452395;452396;452397;452398;452399;452400	452399			-1	1790	C498_09139;HVO_2769	ADE02610;ELY32360	ADE02610;ELY32360						D4GWV8_HALVD				Color2 [DarkGray]	1	4													Completeproteome;Referenceproteome
0.181522	0.449919	D4GRX1	D4GRX1	HVO_0430	HVO_0430	arCOG04385	COG01255	S	UPF0146 family protein	6806	TRUE	7205	100362;100363;100364;100365;100366;100367;100368;100369	142040;142041;142042;142043;142044;142045;142046;142047	142040			-1	286	C498_16553;HVO_0430	ADE02938;ELY25732	ADE02938;ELY25732						D4GRX1_HALVD				Color2 [DarkGray]	1	4											UPF0146		Completeproteome;Referenceproteome
0.718559	0.440952	D4GVX2	D4GVX2	HVO_2256	HVO_2256	arCOG05223	COG01479	V	DUF262 family protein	1464;3408;3579;4321;4322;5761;5762;6196;6254;6302;7800;8971;8972;10342;10460;10635;11502;12849;12899;13780;13782;14863;15464;15514;16535;16803;17028;20957;24045	True;True;True;True;True;True;True;True;True;True;True;True;True;True;True;True;True;True;True;True;True;True;True;True;True;True;True;True;True	1541;3612;3790;4577;4578;6099;6100;6555;6616;6667;8239;9471;9472;10934;11056;11247;11248;12171;13577;13627;14566;14568;15809;16550;16604;17689;17973;18202;22433;25688	25446;25447;25448;25449;25450;25451;25452;25453;25454;25455;25456;25457;25458;25459;25460;25461;54344;54345;56250;56251;56252;56253;56254;56255;66580;66581;66582;66583;66584;66585;66586;86446;86447;91425;92246;92247;92248;92249;92250;92251;92252;92253;92254;92255;92256;92828;92829;92830;92831;92832;92833;92834;92835;92836;92837;92838;92839;92840;92841;92842;113462;113463;128547;128548;128549;1285…	36421;36422;36423;36424;36425;36426;36427;36428;36429;36430;36431;36432;36433;36434;36435;36436;36437;36438;36439;36440;36441;36442;36443;36444;77209;77210;77211;79846;79847;79848;79849;79850;79851;94409;94410;94411;94412;94413;94414;94415;122357;122358;129326;130508;130509;130510;130511;130512;130513;130514;130515;130516;130517;130518;130519;130520;130521;131398;131399;131400;131401;131402;13140…	36435;77211;79851;94411;94415;122357;122358;129326;130515;131400;160480;182209;182213;210520;212692;216822;238767;267740;268417;287712;287755;309662;323707;324505;345638;350887;353351;430436;498668	984	414	-1	1463	C498_06550;HVO_2256	ADE04875;ELY33279	ADE04875;ELY33279						D4GVX2_HALVD				Color2 [DarkGray]	1	4						nucleic acid binding;binding;catalytic activity;endonuclease activity;hydrolase activity;hydrolase activity, acting on ester bonds;nuclease activity					DUF262;HNH		Completeproteome;Referenceproteome
1.20756	0.435659	D4GTZ7	D4GTZ7	HVO_2565	HVO_2565	arCOG04069	COG02106	R	DUF171 family protein	1881;5791;11508;11598;14019;14617;23558;23586;23765	True;True;True;True;True;True;True;True;True	1993;6131;12177;12274;14815;15478;25173;25203;25389	32618;86751;86752;86753;86754;86755;86756;167523;167524;167525;170137;170138;170139;204644;204645;204646;204647;214543;344587;344588;344589;344590;344591;344592;344593;344594;344595;344596;344597;344598;344599;344600;344601;344898;344899;344900;344901;344902;344903;346870;346871;346872;346873;346874;346875	46506;122797;122798;122799;122800;122801;122802;238878;238879;238880;243006;243007;243008;292158;292159;292160;292161;305560;490687;490688;490689;490690;490691;490692;490693;490694;490695;490696;490697;490698;490699;490700;490701;490702;490703;491090;491091;491092;491093;491094;491095;491096;491097;491098;491099;491100;493903;493904;493905;493906;493907;493908	46506;122802;238878;243007;292160;305560;490691;491097;493907	1148	173	-1	1651	C498_08115;HVO_2565	ADE04551;ELY32476	ADE04551;ELY32476						D4GTZ7_HALVD				Color2 [DarkGray]	1	4											Methyltrn_RNA_3		Completeproteome;Referenceproteome
0.345902	0.429828	D4GPT9	D4GPT9	HVO_B0292	HVO_B0292				ABC-type transport system periplasmic substrate-binding protein (probable substrate glycerol-3-phosphate)	1078;3717;16146;16250;16564;19117;19263;20522	True;True;True;True;True;True;True;True	1130;3937;17275;17384;17726;20492;20643;21971	19264;19265;19266;19267;57661;57662;57663;237763;237764;237765;237766;237767;237768;237769;237770;238980;238981;238982;238983;238984;238985;238986;238987;238988;238989;238990;243797;243798;243799;243800;243801;243802;243803;243804;243805;243806;243807;274966;276900;276901;276902;276903;276904;276905;276906;276907;276908;276909;276910;276911;295224;295225	27579;27580;27581;27582;27583;81709;81710;81711;337807;337808;337809;337810;337811;337812;337813;337814;337815;337816;339639;339640;339641;339642;339643;339644;339645;339646;339647;339648;339649;339650;339651;339652;346339;346340;346341;346342;346343;346344;346345;346346;346347;346348;346349;346350;391068;394113;394114;394115;394116;394117;394118;394119;394120;394121;394122;394123;394124;394125;4…	27579;81711;337815;339643;346340;391068;394118;420662			-1	2303	HVO_B0292	ADE01407	ADE01407			ugpB			D4GPT9_HALVD				Color2 [DarkGray]	1	4					anion transport;carbohydrate transport;establishment of localization;glycerol-3-phosphate transport;glycerophosphodiester transport;ion transport;organic alcohol transport;organic anion transport;organic substance transport;organophosphate ester transport;polyol transport;transport		outer membrane-bounded periplasmic space;ATP-binding cassette (ABC) transporter complex;ATP-binding cassette (ABC) transporter complex, substrate-binding subunit-containing;cell part;external encapsulating structure part;macromolecular complex;membrane part;periplasmic space;protein complex	carbohydrate transport;establishment of localization;ion transport;polyol transport;transport	ATP-binding cassette (ABC) transporter complex;cell part;macromolecular complex;periplasmic space;protein complex	ABC transporters			Completeproteome;Plasmid;Referenceproteome		GO:0001407;GO:0006810;GO:0006811;GO:0006820;GO:0008643;GO:0015711;GO:0015748;GO:0015791;GO:0015794;GO:0015850;GO:0051234;GO:0071702
0.946264	0.425499	D4GYH1	D4GYH1	HVO_1527	HVO_1527	arCOG00664	COG01209	M	UTP--glucose-1-phosphate uridylyltransferase AglF	399;5987;8695;9307;9853;12571;13754;13854;14386;15030	True;True;True;True;True;True;True;True;True;True	415;6337;9178;9836;10410;13291;14539;14643;15194;16036	6249;6250;6251;6252;6253;6254;6255;6256;6257;6258;6259;6260;6261;6262;6263;6264;6265;6266;6267;6268;6269;6270;6271;6272;88983;88984;88985;88986;88987;88988;88989;125278;125279;125280;133214;133215;133216;133217;133218;141650;141651;141652;141653;141654;141655;141656;141657;141658;141659;141660;141661;141662;141663;141664;141665;183687;183688;183689;183690;183691;183692;183693;183694;183695;183696…	8857;8858;8859;8860;8861;8862;8863;8864;8865;8866;8867;8868;8869;8870;8871;8872;8873;8874;8875;8876;8877;8878;8879;8880;8881;8882;8883;8884;8885;8886;8887;8888;8889;125917;125918;125919;125920;125921;125922;125923;125924;177480;177481;177482;188876;188877;188878;188879;188880;188881;188882;201110;201111;201112;201113;201114;201115;201116;201117;201118;201119;201120;201121;201122;201123;201124;201…	8875;125918;177481;188879;201126;262235;287341;289117;300893;315673			-1	1016	HVO_1527	ADE04323	ADE04323			aglF			AGLF_HALVD		2.7.7.9		Color2 [DarkGray]	1	4					biosynthetic process;cellular component organization;cellular component organization or biogenesis;external encapsulating structure organization;metabolic process;S-layer organization	catalytic activity;nucleotidyltransferase activity;transferase activity;transferase activity, transferring phosphorus-containing groups;uridylyltransferase activity;UTP:glucose-1-phosphate uridylyltransferase activity;UTP-monosaccharide-1-phosphate uridylyltransferase activity		biosynthetic process;cellular component organization;external encapsulating structure organization;metabolic process		Polyketide sugar unit biosynthesis;Streptomycin biosynthesis	NTP_transferase		Completeproteome;Nucleotidyltransferase;Referenceproteome;Transferase		GO:0008152;GO:0009058;GO:0016043;GO:0045229;GO:0045232;GO:0071840
0.917606	0.423124	D4GWB0	D4GWB0	HVO_1147	HVO_1147	arCOG00428	COG00608	L	probable replication complex protein RecJ2	1997;1998;3775;5416;6231;6820;19071;20160;21261;22280;23716	True;True;True;True;True;True;True;True;True;True;True	2120;2121;3997;5736;6593;7219;20445;21578;22758;23821;25339	33970;33971;33972;33973;33974;33975;33976;33977;33978;33979;33980;33981;33982;33983;33984;33985;58163;58164;58165;82297;91958;91959;100521;100522;100523;100524;100525;274522;274523;274524;289018;289019;289020;289021;289022;307207;307208;307209;307210;307211;307212;307213;307214;307215;307216;323153;323154;323155;323156;323157;323158;323159;323160;323161;323162;323163;323164;323165;323166;323167;3…	48499;48500;48501;48502;48503;48504;48505;48506;48507;48508;48509;48510;48511;48512;48513;48514;48515;48516;48517;82399;82400;82401;116453;130117;130118;142350;142351;142352;142353;142354;142355;390408;390409;390410;411876;411877;411878;411879;411880;438115;438116;438117;438118;438119;438120;438121;438122;438123;438124;438125;438126;460464;460465;460466;460467;460468;460469;460470;460471;460472;4…	48509;48517;82400;116453;130117;142354;390408;411880;438118;460477;493121			-1	770	C498_13003;HVO_1147	ADE05198;ELY28164	ADE05198;ELY28164			recJ2			D4GWB0_HALVD				Color2 [DarkGray]	1	4													Completeproteome;Referenceproteome
0.676391	0.418013	D4GW49	D4GW49	HVO_2724	HVO_2724	arCOG00546	COG00595	J	ribonuclease J	1068;3880;4775;5482;5792;5813;5814;5958;6513;7944;8671;8672;8700;11703;12297;12993;12994;14598;14599;14679;14782;14803;15515;16596;16612;16613;17239;20436;22123;22390;22790;23623;24055	True;True;True;True;True;True;True;True;True;True;True;True;True;True;True;True;True;True;True;True;True;True;True;True;True;True;True;True;True;True;True;True;True	1119;1120;4107;5058;5804;5805;6132;6153;6154;6308;6903;8397;9154;9155;9184;12383;13002;13731;13732;13733;15450;15451;15452;15453;15574;15575;15712;15735;15736;16605;17760;17777;17778;18418;21878;23653;23947;23948;24369;25241;25698	19156;19157;19158;19159;19160;19161;19162;19163;19164;19165;19166;19167;19168;19169;19170;19171;19172;19173;19174;19175;19176;59404;59405;59406;59407;59408;59409;59410;59411;72399;72400;72401;72402;72403;72404;72405;72406;72407;72408;72409;72410;72411;72412;72413;72414;72415;72416;72417;72418;72419;72420;72421;72422;72423;72424;72425;72426;72427;72428;72429;72430;72431;72432;72433;72434;72435;724…	27445;27446;27447;27448;27449;27450;27451;27452;27453;27454;27455;27456;27457;27458;27459;27460;27461;27462;27463;27464;27465;27466;27467;27468;27469;27470;27471;27472;27473;27474;27475;27476;84120;84121;84122;84123;84124;84125;84126;84127;84128;84129;84130;84131;102578;102579;102580;102581;102582;102583;102584;102585;102586;102587;102588;102589;102590;102591;102592;102593;102594;102595;102596;10…	27474;84128;102630;117301;122807;123064;123085;125528;136184;164118;176905;176998;177534;244861;257474;270444;270470;304989;305037;307015;308730;308984;324509;346817;347055;347060;356262;417482;454932;462749;470608;491833;499055	1211;1212;1213;1214;1215;1216;1217;1218;1219	1;32;50;58;67;178;190;297;400	-1	1758	C498_08909;HVO_2724	ADE02903;ELY32316	ADE02903;ELY32316			rnj			D4GW49_HALVD		3.1.-.-		Color2 [DarkGray]	1	4					catabolic process;cellular catabolic process;cellular macromolecule catabolic process;cellular macromolecule metabolic process;cellular metabolic process;cellular nitrogen compound metabolic process;cellular process;macromolecule catabolic process;macromolecule metabolic process;metabolic process;nitrogen compound metabolic process;nucleic acid metabolic process;nucleobase-containing compound met…	nucleic acid binding;5'-3' exonuclease activity;5'-3' exoribonuclease activity;binding;catalytic activity;cation binding;endonuclease activity;exonuclease activity;exonuclease activity, active with either ribo- or deoxyribonucleic acids and producing 5'-phosphomonoesters;exoribonuclease activity;exoribonuclease activity, producing 5'-phosphomonoesters;hydrolase activity;hydrolase activity, acting…	cell part;cytoplasm;intracellular part	catabolic process;cellular metabolic process;cellular nitrogen compound metabolic process;cellular process;macromolecule metabolic process;metabolic process;nitrogen compound metabolic process;nucleobase-containing compound metabolic process;primary metabolic process;RNA catabolic process;RNA metabolic process	cell part;cytoplasm		Lactamase_B		Completeproteome;Cytoplasm;Exonuclease;Hydrolase;Metal-binding;Nuclease;Referenceproteome;RNA-binding;Zinc		GO:0006139;GO:0006401;GO:0006807;GO:0008152;GO:0009056;GO:0009057;GO:0009987;GO:0016070;GO:0034641;GO:0043170;GO:0044237;GO:0044238;GO:0044248;GO:0044260;GO:0044265;GO:0090304
0.258359	0.416971	D4GYB2	D4GYB2	HVO_1476	HVO_1476	arCOG10129		S	conserved hypothetical protein	8020;21291;21292	True;True;True	8475;22788;22789	116928;116929;116930;116931;307541;307542	165426;165427;165428;165429;438599;438600;438601	165427;438599;438601			-1	977	HVO_1476	ADE04731	ADE04731			HVO_1476			D4GYB2_HALVD				Color2 [DarkGray]	1	4													Completeproteome;Referenceproteome
0.396911	0.415995	D4GYR3	D4GYR3	HVO_0068	HVO_0068	arCOG04139	COG01893	H	2-dehydropantoate 2-reductase	3137;11647;12405;17990;20113;21677	True;True;True;True;True;True	3328;12324;13116;19253;21528;23194	51220;51221;170788;170789;170790;170791;170792;170793;181705;181706;181707;260270;288370;288371;288372;288373;288374;288375;313152;313153;313154	72917;72918;243971;243972;243973;243974;243975;243976;259352;259353;259354;259355;369771;410774;410775;410776;410777;410778;410779;446493;446494;446495	72917;243974;259354;369771;410778;446493			-1	65	C498_18573;HVO_0068	ADE04775;ELY24281	ADE04775;ELY24281			panE			D4GYR3_HALVD		1.1.1.169		Color2 [DarkGray]	1	4					amine biosynthetic process;amine metabolic process;biosynthetic process;carboxylic acid biosynthetic process;carboxylic acid metabolic process;cellular amine metabolic process;cellular amino acid biosynthetic process;cellular amino acid metabolic process;cellular biosynthetic process;cellular ketone metabolic process;cellular metabolic process;cellular modified amino acid biosynthetic process;cel…	nucleotide binding;2-dehydropantoate 2-reductase activity;binding;catalytic activity;coenzyme binding;cofactor binding;NADP binding;oxidoreductase activity;oxidoreductase activity, acting on CH-OH group of donors;oxidoreductase activity, acting on the CH-OH group of donors, NAD or NADP as acceptor	cell part;cytoplasm;intracellular part	amine metabolic process;biosynthetic process;cellular amino acid metabolic process;cellular ketone metabolic process;cellular metabolic process;cellular nitrogen compound metabolic process;cellular process;cofactor metabolic process;metabolic process;nitrogen compound metabolic process;organic acid metabolic process;primary metabolic process;small molecule metabolic process;vitamin metabolic proc…	cell part;cytoplasm	Pantothenate and CoA biosynthesis	ApbA;ApbA_C		Completeproteome;NADP;Oxidoreductase;Pantothenatebiosynthesis;Referenceproteome		GO:0006082;GO:0006520;GO:0006575;GO:0006732;GO:0006766;GO:0006767;GO:0006807;GO:0008152;GO:0008652;GO:0009058;GO:0009108;GO:0009110;GO:0009308;GO:0009309;GO:0009987;GO:0015939;GO:0015940;GO:0016053;GO:0019752;GO:0034641;GO:0042180;GO:0042364;GO:0042398;GO:0043436;GO:0044106;GO:0044237;GO:0044238;GO:0044249;GO:0044271;GO:0044281;GO:0044283;GO:0046394;GO:0051186;GO:0051188
0.533517	0.413568	D4GPZ4	D4GPZ4	HVO_B0347	HVO_B0347				GFO family oxidoreductase	9608;15013;17760	True;True;True	10154;16014;18987	138357;222102;256937;256938;256939	196637;315279;364848;364849;364850;364851	196637;315279;364850			-1	2317	C498_01925;HVO_B0347	ADE01279;ELY36865	ADE01279;ELY36865						D4GPZ4_HALVD				Color2 [DarkGray]	1	4						catalytic activity;oxidoreductase activity					GFO_IDH_MocA;GFO_IDH_MocA_C		Completeproteome;Plasmid;Referenceproteome
0.3396	0.412959	D4GTX0	D4GTX0	HVO_2538	HVO_2538	arCOG01658	COG01073	R	alpha/beta hydrolase fold protein	27;964;1733;3390;4228;4229;8304;12902;13454;15657;21072;22564	True;True;True;True;True;True;True;True;True;True;True;True	27;1010;1823;3594;4469;4470;8771;13630;14219;16754;22553;22554;24131	1066;17517;17518;17519;17520;30158;30159;30160;30161;30162;54210;54211;54212;54213;54214;54215;65312;65313;65314;65315;65316;65317;120115;120116;120117;120118;120119;120120;188216;188217;188218;188219;188220;188221;188222;188223;188224;197354;197355;197356;231233;231234;231235;231236;231237;231238;231239;231240;303854;303855;303856;303857;303858;303859;303860;303861;303862;303863;303864;303865;30…	1453;24984;24985;24986;24987;43136;43137;43138;43139;43140;77054;77055;77056;77057;77058;77059;92560;92561;92562;92563;92564;92565;92566;92567;169997;169998;169999;170000;170001;170002;170003;170004;268424;268425;268426;268427;268428;268429;268430;268431;268432;268433;268434;281566;281567;281568;328333;328334;328335;328336;328337;328338;328339;328340;328341;328342;433216;433217;433218;433219;4332…	1453;24987;43138;77054;92561;92567;170004;268431;281567;328337;433219;466280	1104	159	-1	1624	C498_07978;HVO_2538	ADE02971;ELY32685	ADE02971;ELY32685						D4GTX0_HALVD				Color2 [DarkGray]	1	4						catalytic activity;hydrolase activity					Abhydrolase_6		Completeproteome;Hydrolase;Referenceproteome
0.392142	0.411986	D4GQC9	D4GQC9	HVO_A0097	HVO_A0097				3-hydroxyacyl-CoA dehydrogenase / enoyl-CoA hydratase	4406;9459;13004;14618;21737	True;True;True;True;True	4665;9995;13743;15479;23255	67437;136000;136001;136002;189769;214544;313818	95602;193231;193232;193233;270713;305561;447433	95602;193232;270713;305561;447433			-1	1976	HVO_A0097	ADE01983	ADE01983			hbd2			D4GQC9_HALVD		1.1.1.35;4.2.1.17		Color2 [DarkGray]	1	4					carboxylic acid metabolic process;cellular ketone metabolic process;cellular lipid metabolic process;cellular metabolic process;cellular process;fatty acid metabolic process;lipid metabolic process;metabolic process;monocarboxylic acid metabolic process;organic acid metabolic process;oxoacid metabolic process;primary metabolic process;small molecule metabolic process	catalytic activity;3-hydroxyacyl-CoA dehydrogenase activity;binding;carbon-oxygen lyase activity;coenzyme binding;cofactor binding;enoyl-CoA hydratase activity;hydro-lyase activity;lyase activity;oxidoreductase activity;oxidoreductase activity, acting on CH-OH group of donors;oxidoreductase activity, acting on the CH-OH group of donors, NAD or NADP as acceptor		cellular ketone metabolic process;cellular lipid metabolic process;cellular metabolic process;cellular process;lipid metabolic process;metabolic process;organic acid metabolic process;primary metabolic process;small molecule metabolic process			3HCDH;3HCDH_N;ECH		Completeproteome;Lyase;Oxidoreductase;Plasmid;Referenceproteome		GO:0006082;GO:0006629;GO:0006631;GO:0008152;GO:0009987;GO:0019752;GO:0032787;GO:0042180;GO:0043436;GO:0044237;GO:0044238;GO:0044255;GO:0044281
0.680407	0.408255	D4GVU1	D4GVU1	HVO_2225	HVO_2225	arCOG02890	COG03608	R	AstE family protein	973;1188;4256;5250;5422;6002;6003;7214;13712;14804;16524;21070;22571;22821;23007;23308	True;True;True;True;True;True;True;True;True;True;True;True;True;True;True;True	1019;1246;4501;4502;5562;5742;6352;6353;7627;14496;15737;15738;17678;22551;24138;24403;24404;24596;24912	17709;20899;20900;20901;20902;20903;20904;20905;20906;20907;20908;20909;20910;65636;65637;65638;65639;65640;65641;65642;65643;65644;65645;80560;82318;82319;82320;82321;82322;82323;82324;82325;82326;82327;82328;89378;89379;89380;89381;89382;106605;106606;106607;106608;106609;106610;200246;200247;200248;200249;200250;200251;200252;200253;200254;200255;200256;200257;200258;200259;200260;200261;20026…	25254;29854;29855;29856;29857;29858;29859;29860;29861;29862;29863;29864;29865;29866;29867;29868;29869;29870;92994;92995;92996;92997;92998;92999;93000;93001;93002;93003;93004;93005;93006;93007;93008;93009;93010;113918;116475;116476;116477;116478;116479;116480;116481;116482;116483;116484;116485;126432;126433;126434;126435;126436;126437;150792;150793;150794;150795;150796;150797;150798;150799;150800;…	25254;29855;92998;113918;116485;126434;126437;150794;285845;309022;345491;433209;466341;471813;476574;486778	969;970;971	1;98;226	-1	1444	C498_06403;HVO_2225	ADE03259;ELY33451	ADE03259;ELY33451						D4GVU1_HALVD				Color2 [DarkGray]	1	4						catalytic activity;hydrolase activity;hydrolase activity, acting on ester bonds					AstE_AspA		Completeproteome;Referenceproteome
0.393625	0.402394	D4H092	D4H092	HVO_C0001	HVO_C0001				Orc1-type DNA replication protein	3357;4044;4527;5929;7024;7326;7436;7501;10591;10592;12909;13146;15753;16353;16545;16782;17508;18837;18916;23775;23925;24013	True;True;True;True;True;True;True;True;True;True;True;True;True;True;True;True;True;True;True;True;True;True	3560;4277;4790;6276;7429;7742;7859;7927;11199;11200;13639;13891;16864;17494;17705;17952;18708;20188;20276;25399;25561;25656	53917;61651;68719;68720;68721;68722;68723;88364;88365;88366;88367;103298;103299;103300;103301;103302;103303;103304;108246;108247;108248;108249;108250;108251;108252;108253;108254;108255;108256;108257;109535;109536;109537;109538;109539;109540;109541;109542;109543;109544;109545;109546;110400;110401;110402;110403;110404;110405;151869;151870;151871;151872;151873;151874;151875;151876;151877;151878;1518…	76686;87431;97379;97380;97381;97382;97383;97384;97385;125031;125032;125033;125034;146147;146148;146149;146150;146151;146152;146153;153032;153033;153034;153035;153036;153037;153038;153039;153040;153041;153042;153043;153044;153045;153046;153047;153048;153049;154864;154865;154866;154867;154868;154869;154870;154871;154872;154873;154874;154875;154876;154877;154878;154879;154880;154881;156150;156151;15…	76686;87431;97380;125033;146152;153040;154867;156155;215589;215601;268581;273120;331690;341445;345938;350017;360063;386652;387729;494066;496717;498313			-1	2330	HVO_C0001	ADE05207	ADE05207			orc10			D4H092_HALVD				Color2 [DarkGray]	1	4					biosynthetic process;cellular biosynthetic process;cellular macromolecule biosynthetic process;cellular macromolecule metabolic process;cellular metabolic process;cellular nitrogen compound metabolic process;cellular process;DNA metabolic process;DNA replication;macromolecule biosynthetic process;macromolecule metabolic process;metabolic process;nitrogen compound metabolic process;nucleic acid me…	adenyl nucleotide binding;adenyl ribonucleotide binding;ATP binding;binding;nucleotide binding;purine nucleotide binding;purine ribonucleoside triphosphate binding;purine ribonucleotide binding;ribonucleotide binding		biosynthetic process;cellular metabolic process;cellular nitrogen compound metabolic process;cellular process;DNA metabolic process;DNA replication;macromolecule metabolic process;metabolic process;nitrogen compound metabolic process;nucleobase-containing compound metabolic process;primary metabolic process					ATP-binding;Completeproteome;DNAreplication;Nucleotide-binding;Plasmid;Referenceproteome		GO:0006139;GO:0006259;GO:0006260;GO:0006807;GO:0008152;GO:0009058;GO:0009059;GO:0009987;GO:0034641;GO:0034645;GO:0043170;GO:0044237;GO:0044238;GO:0044249;GO:0044260;GO:0090304
1.65686	0.402225	D4GVB6	D4GVB6	HVO_2183	HVO_2183	arCOG00706	COG02414	C	aldehyde ferredoxin oxidoreductase	860;3072;4819;6475;6766;7494;7927;8123;8584;8786;8897;8898;9283;9472;9473;9802;12517;12545;14814;15006;15651;15935;16389;16818;17307;17308;18595;19653;21472;21473;23504;23749;23750;24105;24189	True;True;True;True;True;True;True;True;True;True;True;True;True;True;True;True;True;True;True;True;True;True;True;True;True;True;True;True;True;True;True;True;True;True;True	902;3261;5103;6863;7164;7920;8379;8579;8580;9065;9272;9395;9396;9800;10009;10010;10357;13234;13262;15749;16004;16747;16748;17060;17534;17535;17988;18495;18496;19913;21050;22981;22982;25118;25372;25373;25750;25837	15577;15578;15579;15580;15581;50523;50524;50525;50526;50527;50528;50529;50530;50531;50532;50533;50534;73217;73218;73219;73220;73221;73222;73223;73224;73225;73226;73227;73228;95292;95293;95294;95295;95296;95297;95298;95299;95300;95301;95302;95303;95304;95305;99852;99853;99854;99855;99856;99857;99858;110325;110326;110327;110328;110329;110330;110331;110332;110333;110334;110335;110336;110337;110338;1…	22229;22230;22231;22232;22233;71918;71919;71920;71921;71922;71923;71924;71925;71926;71927;71928;71929;71930;71931;71932;71933;71934;103704;103705;103706;103707;103708;103709;103710;103711;103712;103713;103714;103715;103716;103717;103718;135099;135100;135101;135102;135103;135104;135105;135106;135107;135108;135109;135110;135111;135112;135113;135114;135115;135116;135117;135118;141275;141276;141277;1…	22229;71920;103706;135100;141282;156073;163079;167095;175313;178619;180930;180933;188166;193405;193411;199935;261364;261841;309134;315030;328254;335656;342476;351064;357334;357338;382174;401782;442594;442609;489815;493644;493651;499808;501009	955;956;957	166;231;583	-1	1424	C498_06208;HVO_2183	ADE04120;ELY33412	ADE04120;ELY33412			aor4			D4GVB6_HALVD		1.2.7.5		Color2 [DarkGray]	1	4						catalytic activity;aldehyde ferredoxin oxidoreductase activity;binding;electron carrier activity;iron-sulfur cluster binding;metal cluster binding;oxidoreductase activity;oxidoreductase activity, acting on the aldehyde or oxo group of donors;oxidoreductase activity, acting on the aldehyde or oxo group of donors, iron-sulfur protein as acceptor				Glycolysis / Gluconeogenesis;Pentose phosphate pathway	AFOR_C;AFOR_N		Completeproteome;Oxidoreductase;Referenceproteome
0.247719	0.402068	D4GVA4	D4GVA4	HVO_2171	HVO_2171	arCOG02742	COG01721	R	DUF58 family protein	2907;3653;10545;13366;13527;13700;14277;16830;17365;20902	True;True;True;True;True;True;True;True;True;True	3091;3866;11150;14125;14294;14484;15081;18000;18555;22378	48598;57040;57041;57042;151278;194856;194857;198003;198004;198005;198006;200169;200170;200171;200172;209050;247229;247230;247231;252088;301512	69159;80862;80863;80864;214775;278059;278060;282488;282489;282490;282491;285715;285716;285717;285718;298165;351187;351188;351189;357907;429823	69159;80863;214775;278060;282489;285718;298165;351189;357907;429823			-1	1416	C498_06148;HVO_2171	ADE02324;ELY33400	ADE02324;ELY33400						D4GVA4_HALVD				Color2 [DarkGray]	1	4											DUF58		Completeproteome;Referenceproteome
0.133904	0.397051	D4GX70	D4GX70	HVO_1260	HVO_1260	arCOG02907	COG02304	R	von Willebrand factor type A domain protein	730;2169;2175;3750;21494	True;True;True;True;True	766;2300;2307;3971;23003	11374;11375;11376;11377;37188;37189;37190;37298;37299;57992;310688;310689;310690	16559;16560;16561;16562;53049;53050;53051;53208;53209;82168;443010;443011;443012	16561;53049;53208;82168;443010			-1	832	C498_12443;HVO_1260	ADE04730;ELY28054	ADE04730;ELY28054						D4GX70_HALVD				Color2 [DarkGray]	1	4											DUF1355		Completeproteome;Referenceproteome
0.891202	0.395341	D4GSD2	D4GSD2	HVO_1808	HVO_1808	arCOG02980	SC.00346	S	conserved hypothetical protein	17554	TRUE	18757	254424;254425;254426;254427;254428;254429;254430;254431	361152;361153;361154;361155;361156;361157;361158;361159	361157			-1	1201	C498_04348;HVO_1808	ADE04680;ELY35172	ADE04680;ELY35172						D4GSD2_HALVD				Color2 [DarkGray]	1	4													Completeproteome;Lipoprotein;Referenceproteome
0.777551	0.395318	D4GQN7	D4GQN7	HVO_A0208	HVO_A0208				CRISPR-associated protein Cas5, Hmari subtype	4568;5908;7516;10781;10782;10997;14157;16259;16485;18587;20724;20875;22964	True;True;True;True;True;True;True;True;True;True;True;True;True	4831;6255;7942;11403;11404;11629;14956;17393;17635;19904;22191;22350;24553	69040;69041;69042;69043;69044;69045;69046;88177;110545;110546;110547;110548;110549;110550;110551;154438;154439;154440;158372;158373;158374;158375;158376;158377;158378;158379;158380;206303;206304;206305;206306;206307;206308;206309;206310;206311;206312;206313;206314;239083;239084;239085;239086;239087;239088;239089;242744;242745;242746;242747;242748;242749;242750;242751;242752;242753;242754;242755;2…	97858;97859;97860;97861;97862;97863;97864;124780;156386;156387;156388;156389;156390;156391;156392;219324;219325;219326;219327;224914;224915;224916;224917;224918;224919;224920;224921;224922;224923;224924;294564;294565;294566;294567;294568;294569;294570;294571;294572;294573;294574;294575;294576;294577;339778;339779;339780;339781;339782;339783;339784;344901;344902;344903;344904;344905;344906;344907;…	97863;124780;156390;219324;219326;224920;294576;339782;344901;382045;425422;429190;475257			-1	2012	HVO_A0208	ADE01943	ADE01943			cas5			CAS5_HALVD				Color2 [DarkGray]	1	4					cellular component organization;cellular component organization at cellular level;cellular component organization or biogenesis;cellular component organization or biogenesis at cellular level;cellular macromolecule metabolic process;cellular metabolic process;cellular nitrogen compound metabolic process;cellular process;chromosome organization;defense response;defense response to virus;DNA metabo…		cell part;cytoplasm;intracellular part	cellular component organization;cellular metabolic process;cellular nitrogen compound metabolic process;cellular process;chromosome organization;DNA metabolic process;immune system process;macromolecule metabolic process;metabolic process;multi-organism process;nitrogen compound metabolic process;nucleobase-containing compound metabolic process;organelle organization;primary metabolic process;res…	cell part;cytoplasm		Cas_Cas5d		Antiviraldefense;Completeproteome;Cytoplasm;Plasmid;Referenceproteome		GO:0002252;GO:0002376;GO:0006139;GO:0006259;GO:0006807;GO:0006950;GO:0006952;GO:0006996;GO:0008152;GO:0009607;GO:0009615;GO:0009987;GO:0016043;GO:0034641;GO:0043170;GO:0043570;GO:0043571;GO:0044237;GO:0044238;GO:0044260;GO:0050896;GO:0051276;GO:0051607;GO:0051704;GO:0051707;GO:0071840;GO:0071841;GO:0071842;GO:0090304
0.731832	0.391508	D4GVH3	D4GVH3	HVO_0996	HVO_0996	arCOG00626	COG01253	R	DUF21/CBS domain protein	7959;9929;10993;13589;18670;19126;19127;22542	True;True;True;True;True;True;True;True	8412;10494;11624;14368;19999;20501;20502;24109	116108;116109;116110;116111;116112;116113;116114;143025;143026;143027;143028;143029;143030;143031;143032;158321;158322;158323;158324;158325;158326;158327;158328;158329;158330;158331;158332;198741;269937;275063;275064;275065;275066;275067;275068;275069;275070;275071;275072;275073;275074;326870;326871;326872	164286;164287;164288;164289;164290;164291;164292;164293;164294;164295;164296;164297;203135;203136;203137;203138;203139;203140;203141;203142;203143;203144;224828;224829;224830;224831;224832;224833;224834;224835;224836;224837;224838;224839;283596;383868;391256;391257;391258;391259;391260;391261;391262;391263;391264;391265;391266;391267;391268;391269;391270;465878;465879;465880	164290;203136;224828;283596;383868;391260;391270;465879			-1	656	C498_13784;HVO_0996	ADE02417;ELY27618	ADE02417;ELY27618						D4GVH3_HALVD				Color2 [DarkGray]	1	4											CBS;DUF21		Completeproteome;Referenceproteome
0.217626	0.38863	D4GTU6	D4GTU6	HVO_2514	HVO_2514	arCOG01684	COG01777	K	ArsR family transcription regulator	4489;6223;6298;8192;12848;13095;14629;17624	True;True;True;True;True;True;True;True	4751;6584;6663;8650;13576;13838;15494;18831	68224;91846;91847;91848;91849;91850;91851;91852;91853;91854;91855;92804;92805;118840;118841;118842;118843;118844;118845;187691;187692;187693;187694;187695;187696;187697;187698;187699;187700;187701;190967;190968;190969;190970;190971;190972;190973;190974;190975;190976;214665;255113;255114	96647;129936;129937;129938;129939;129940;129941;129942;129943;129944;129945;129946;129947;131374;131375;168087;168088;168089;168090;168091;168092;267709;267710;267711;267712;267713;267714;267715;267716;267717;267718;267719;267720;267721;267722;267723;272360;272361;272362;272363;272364;272365;272366;272367;272368;272369;305735;362152;362153	96647;129943;131375;168087;267715;272366;305735;362152			-1	1611	C498_07858;HVO_2514	ADE03548;ELY32661	ADE03548;ELY32661			cmi2			D4GTU6_HALVD				Color2 [DarkGray]	1	4					nucleobase-containing compound metabolic process;biosynthetic process;cellular biosynthetic process;cellular macromolecule biosynthetic process;cellular macromolecule metabolic process;cellular metabolic process;cellular nitrogen compound metabolic process;cellular process;macromolecule biosynthetic process;macromolecule metabolic process;metabolic process;nitrogen compound metabolic process;nucl…	binding;DNA binding;nucleic acid binding;nucleic acid binding transcription factor activity;sequence-specific DNA binding transcription factor activity		biosynthetic process;cellular metabolic process;cellular nitrogen compound metabolic process;cellular process;macromolecule metabolic process;metabolic process;nitrogen compound metabolic process;nucleobase-containing compound metabolic process;primary metabolic process;RNA metabolic process			HTH_5		Completeproteome;DNA-binding;Referenceproteome;Transcription;Transcriptionregulation		GO:0006139;GO:0006351;GO:0006807;GO:0008152;GO:0009058;GO:0009059;GO:0009987;GO:0016070;GO:0032774;GO:0034641;GO:0034645;GO:0043170;GO:0044237;GO:0044238;GO:0044249;GO:0044260;GO:0090304
0.184632	0.385873	D4GWI7	D4GWI7	HVO_2338	HVO_2338	arCOG01027	COG00083	E	homoserine kinase	1937;9876;13250;15898;21163;23197	True;True;True;True;True;True	2055;10435;14007;17021;22651;24796	33200;33201;33202;33203;33204;33205;33206;33207;33208;33209;33210;142172;142173;142174;142175;193549;193550;193551;235616;235617;305321;305322;305323;338571;338572;338573;338574;338575;338576;338577;338578;338579;338580;338581;338582;338583;338584;338585	47340;47341;47342;47343;47344;47345;47346;47347;47348;47349;47350;47351;47352;47353;47354;201930;201931;201932;201933;276214;276215;276216;335063;335064;435411;435412;435413;482165;482166;482167;482168;482169;482170;482171;482172;482173;482174;482175;482176;482177;482178;482179;482180;482181;482182;482183;482184;482185	47342;201930;276216;335063;435413;482169			-1	1504	C498_06975;HVO_2338	ADE03223;ELY32781	ADE03223;ELY32781			thrB			D4GWI7_HALVD		2.7.1.39		Color2 [DarkGray]	1	4					amine biosynthetic process;amine metabolic process;aspartate family amino acid biosynthetic process;aspartate family amino acid metabolic process;biosynthetic process;carboxylic acid biosynthetic process;carboxylic acid metabolic process;cellular amine metabolic process;cellular amino acid biosynthetic process;cellular amino acid metabolic process;cellular biosynthetic process;cellular ketone met…	nucleotide binding;adenyl nucleotide binding;adenyl ribonucleotide binding;amino acid kinase activity;ATP binding;binding;catalytic activity;homoserine kinase activity;kinase activity;phosphotransferase activity, alcohol group as acceptor;purine nucleotide binding;purine ribonucleoside triphosphate binding;purine ribonucleotide binding;ribonucleotide binding;transferase activity;transferase activ…	cell part;cytoplasm;intracellular part	amine metabolic process;biosynthetic process;cellular amino acid metabolic process;cellular ketone metabolic process;cellular metabolic process;cellular nitrogen compound metabolic process;cellular process;metabolic process;nitrogen compound metabolic process;organic acid metabolic process;primary metabolic process;small molecule metabolic process	cell part;cytoplasm	Glycine, serine and threonine metabolism	GHMP_kinases_C;GHMP_kinases_N	AAGCCAT,MIR-135A,MIR-135B;ACEVEDO_FGFR1_TARGETS_IN_PROSTATE_CANCER_MODEL_UP;ACTGCCT,MIR-34B;ACTGTGA,MIR-27A,MIR-27B;AGTTCTC,MIR-146A,MIR-146B;ATAAGCT,MIR-21;BIOCARTA_EGFR_SMRTE_PATHWAY;CACCAGC,MIR-138;CAGTGTT,MIR-141,MIR-200A;CGGTGTG,MIR-220;CHANG_IMMORTALIZED_BY_HPV31_DN;CHENG_IMPRINTED_BY_ESTRADIOL;chr3p24;CTTTAAR_UNKNOWN;DODD_NASOPHARYNGEAL_CARCINOMA_UP;FIGUEROA_AML_METHYLATION_CLUSTER_7_UP;GA…	Amino-acidbiosynthesis;ATP-binding;Completeproteome;Cytoplasm;Kinase;Nucleotide-binding;Referenceproteome;Threoninebiosynthesis;Transferase		GO:0006082;GO:0006520;GO:0006566;GO:0006807;GO:0008152;GO:0008652;GO:0009058;GO:0009066;GO:0009067;GO:0009088;GO:0009308;GO:0009309;GO:0009987;GO:0016053;GO:0019752;GO:0034641;GO:0042180;GO:0043436;GO:0044106;GO:0044237;GO:0044238;GO:0044249;GO:0044271;GO:0044281;GO:0044283;GO:0046394
0.806439	0.384332	D4GXF5	D4GXF5	HVO_1308	HVO_1308	arCOG04134	COG00128	E	3-phosphoshikimate 1-carboxyvinyltransferase	2474;2571;3219;4464;14100;14354;14562;16008;16079;22704	True;True;True;True;True;True;True;True;True;True	2629;2733;3415;4724;14897;15161;15401;17133;17206;24277	42185;42186;43605;43606;43607;43608;43609;43610;43611;43612;43613;43614;43615;43616;43617;43618;43619;43620;43621;52384;52385;52386;52387;52388;52389;52390;52391;52392;52393;52394;52395;52396;67883;67884;67885;67886;67887;67888;205495;205496;210774;210775;210776;210777;210778;210779;210780;210781;210782;210783;210784;213487;236675;237393;237394;237395;237396;237397;237398;237399;237400;237401;237…	60195;60196;62218;62219;62220;62221;62222;62223;62224;62225;62226;62227;62228;62229;62230;62231;62232;62233;62234;62235;74523;74524;74525;74526;74527;74528;74529;74530;74531;74532;74533;74534;74535;96161;96162;96163;96164;96165;96166;96167;293328;293329;300394;300395;300396;300397;300398;300399;300400;300401;300402;300403;300404;304052;336413;337359;337360;337361;337362;337363;337364;337365;33736…	60196;62223;74532;96162;293328;300399;304052;336413;337369;469297			-1	866	C498_12188;HVO_1308	ADE04561;ELY28003	ADE04561;ELY28003			aroA			D4GXF5_HALVD		2.5.1.19		Color2 [DarkGray]	1	4					amine biosynthetic process;amine metabolic process;aromatic amino acid family biosynthetic process;aromatic amino acid family metabolic process;aromatic compound biosynthetic process;biosynthetic process;carboxylic acid biosynthetic process;carboxylic acid metabolic process;cellular amine metabolic process;cellular amino acid biosynthetic process;cellular amino acid metabolic process;cellular aro…	catalytic activity;3-phosphoshikimate 1-carboxyvinyltransferase activity;transferase activity;transferase activity, transferring alkyl or aryl (other than methyl) groups	cell part;cytoplasm;intracellular part	amine metabolic process;biosynthetic process;cellular amino acid metabolic process;cellular aromatic compound metabolic process;cellular ketone metabolic process;cellular metabolic process;cellular nitrogen compound metabolic process;cellular process;metabolic process;nitrogen compound metabolic process;organic acid metabolic process;primary metabolic process;small molecule metabolic process	cell part;cytoplasm	Phenylalanine, tyrosine and tryptophan biosynthesis	EPSP_synthase		Amino-acidbiosynthesis;Aromaticaminoacidbiosynthesis;Completeproteome;Cytoplasm;Referenceproteome;Transferase		GO:0006082;GO:0006520;GO:0006725;GO:0006807;GO:0008152;GO:0008652;GO:0009058;GO:0009072;GO:0009073;GO:0009308;GO:0009309;GO:0009423;GO:0009987;GO:0016053;GO:0019438;GO:0019752;GO:0034641;GO:0042180;GO:0043436;GO:0043648;GO:0043650;GO:0044106;GO:0044237;GO:0044238;GO:0044249;GO:0044271;GO:0044281;GO:0044283;GO:0046394;GO:0046417
0.414911	0.381852	D4GR88	D4GR88	HVO_A0425	HVO_A0425				ABC-type transport system ATP-binding protein (probable substrate dipeptide/oligopeptide)	2442;6012;18918;22250	True;True;True;True	2594;6365;20278;23788	41479;89543;272655;272656;272657;272658;272659;272660;272661;272662;272663;272664;322762	59169;126676;387738;387739;387740;387741;387742;387743;387744;387745;387746;387747;387748;459977	59169;126676;387738;459977			-1	2084	HVO_A0425	ADE02141	ADE02141			dppF9			D4GR88_HALVD				Color2 [DarkGray]	1	4						nucleotide binding;adenyl nucleotide binding;adenyl ribonucleotide binding;ATP binding;ATPase activity;binding;catalytic activity;hydrolase activity;hydrolase activity, acting on acid anhydrides;hydrolase activity, acting on acid anhydrides, in phosphorus-containing anhydrides;nucleoside-triphosphatase activity;peptide transporter activity;purine nucleotide binding;purine ribonucleoside triphosph…	cell part;membrane		cell part;membrane	ABC transporters	ABC_tran;oligo_HPY		ATP-binding;Completeproteome;Nucleotide-binding;Plasmid;Referenceproteome
0.537462	0.381742	D4GP02	D4GP02	HVO_B0001	HVO_B0001				Orc1-type DNA replication protein	2610;3098;6081;6543;8031;9229;11014;13403;15445;17841;18124;18791;20125;20537;21242;23664	True;True;True;True;True;True;True;True;True;True;True;True;True;True;True;True	2774;3287;6437;6933;8486;9744;11647;14163;16529;19085;19393;20136;21541;21986;22737;25282	44751;50714;50715;50716;50717;90274;90275;96310;96311;96312;96313;96314;117032;132223;132224;132225;132226;132227;158555;158556;158557;158558;158559;158560;195304;195305;195306;227720;227721;227722;227723;227724;227725;227726;227727;258219;262314;271366;271367;271368;271369;288592;288593;288594;288595;288596;288597;288598;295346;306873;306874;345822;345823;345824;345825;345826;345827	63801;72205;72206;72207;72208;127746;127747;136444;136445;136446;136447;136448;165579;187452;187453;187454;187455;187456;225167;225168;225169;225170;225171;225172;278748;278749;278750;323358;323359;323360;323361;323362;323363;323364;323365;366884;372998;385909;385910;385911;385912;411252;411253;411254;411255;411256;411257;411258;420827;437635;437636;492413;492414;492415;492416;492417;492418;492419	63801;72206;127746;136446;165579;187455;225170;278750;323359;366884;372998;385911;411255;420827;437635;492417			-1	2175	C498_01745;HVO_B0001	ADE01397;ELY36829	ADE01397;ELY36829			orc6			D4GP02_HALVD				Color2 [DarkGray]	1	4					biosynthetic process;cellular biosynthetic process;cellular macromolecule biosynthetic process;cellular macromolecule metabolic process;cellular metabolic process;cellular nitrogen compound metabolic process;cellular process;DNA metabolic process;DNA replication;macromolecule biosynthetic process;macromolecule metabolic process;metabolic process;nitrogen compound metabolic process;nucleic acid me…	adenyl nucleotide binding;adenyl ribonucleotide binding;ATP binding;binding;nucleotide binding;purine nucleotide binding;purine ribonucleoside triphosphate binding;purine ribonucleotide binding;ribonucleotide binding		biosynthetic process;cellular metabolic process;cellular nitrogen compound metabolic process;cellular process;DNA metabolic process;DNA replication;macromolecule metabolic process;metabolic process;nitrogen compound metabolic process;nucleobase-containing compound metabolic process;primary metabolic process			Cdc6_C	BASAKI_YBX1_TARGETS_UP;BENPORATH_NANOG_TARGETS;BENPORATH_SOX2_TARGETS;BERENJENO_TRANSFORMED_BY_RHOA_UP;BIOCARTA_MCM_PATHWAY;BLUM_RESPONSE_TO_SALIRASIB_DN;BUYTAERT_PHOTODYNAMIC_THERAPY_STRESS_UP;CHANDRAN_METASTASIS_UP;CHIANG_LIVER_CANCER_SUBCLASS_PROLIFERATION_UP;chr16q12;DODD_NASOPHARYNGEAL_CARCINOMA_DN;FEVR_CTNNB1_TARGETS_DN;FURUKAWA_DUSP6_TARGETS_PCI35_DN;GATTGGY_V$NFY_Q6_01;GGGCGGR_V$SP1_Q6;GS…	ATP-binding;Completeproteome;DNAreplication;Nucleotide-binding;Plasmid;Referenceproteome		GO:0006139;GO:0006259;GO:0006260;GO:0006807;GO:0008152;GO:0009058;GO:0009059;GO:0009987;GO:0034641;GO:0034645;GO:0043170;GO:0044237;GO:0044238;GO:0044249;GO:0044260;GO:0090304
0.0881125	0.380438	D4GXM9	D4GXM9	HVO_2893	HVO_2893	arCOG04394	COG01416	P	conserved hypothetical protein	8706;12184;12623;14986	True;True;True;True	9190;12885;13343;15980;15981	125426;125427;178790;178791;178792;178793;178794;178795;178796;178797;178798;178799;178800;178801;184386;184387;184388;184389;184390;184391;184392;221815;221816;221817;221818;221819;221820;221821;221822;221823;221824;221825	177670;177671;255287;255288;255289;255290;255291;255292;255293;255294;255295;255296;255297;255298;263171;263172;263173;263174;263175;263176;263177;314842;314843;314844;314845;314846;314847;314848;314849;314850;314851;314852	177670;255298;263175;314845	1305	1	-1	1864	C498_17660;HVO_2893	ADE02319;ELY24505	ADE02319;ELY24505						D4GXM9_HALVD				Color2 [DarkGray]	1	4											DrsE		Completeproteome;Referenceproteome
1.39926	0.379765	D4GYW3	D4GYW3	HVO_0117	HVO_0117	arCOG04176	COG01976	J	translation initiation factor aIF-6	552;2156;2253;5189;6048;8483;8484;9812;11284;18715;20729;20839	True;True;True;True;True;True;True;True;True;True;True;True	574;2287;2392;5496;6402;8958;8959;10367;11943;20050;22196;22312	8334;8335;8336;8337;8338;8339;8340;8341;8342;8343;8344;8345;8346;8347;8348;8349;8350;8351;8352;8353;8354;36656;36657;36658;36659;36660;36661;36662;36663;36664;36665;36666;36667;36668;36669;36670;36671;36672;36673;36674;36675;36676;36677;36678;36679;39536;39537;39538;39539;39540;39541;39542;39543;39544;39545;39546;39547;79726;79727;79728;79729;79730;89917;89918;89919;89920;89921;89922;89923;89924;…	11872;11873;11874;11875;11876;11877;11878;11879;11880;11881;11882;11883;11884;11885;11886;11887;11888;11889;11890;11891;11892;11893;11894;11895;11896;11897;11898;11899;11900;11901;11902;11903;11904;11905;11906;11907;52335;52336;52337;52338;52339;52340;52341;52342;52343;52344;52345;52346;52347;52348;52349;52350;52351;52352;52353;52354;52355;52356;52357;52358;52359;52360;52361;52362;52363;52364;523…	11889;52364;56387;112720;127221;173451;173457;200508;234625;384549;425484;428675			-1	101	C498_18823;HVO_0117	ADE04464;ELY24331	ADE04464;ELY24331			eif6			D4GYW3_HALVD				Color2 [DarkGray]	1	4					cellular component assembly;cellular component assembly at cellular level;cellular component organization;cellular component organization at cellular level;cellular component organization or biogenesis;cellular component organization or biogenesis at cellular level;cellular macromolecular complex assembly;cellular macromolecular complex subunit organization;cellular process;macromolecular complex…	nucleic acid binding;binding;ribonucleoprotein binding;ribosome binding;RNA binding;translation factor activity, nucleic acid binding;translation initiation factor activity		cellular component assembly;cellular component organization;cellular macromolecular complex assembly;cellular process;macromolecular complex assembly;organelle assembly;ribonucleoprotein complex assembly;ribosome assembly		Ribosome biogenesis in eukaryotes	eIF-6	ACTGTGA,MIR-27A,MIR-27B;BANDRES_RESPONSE_TO_CARMUSTIN_MGMT_48HR_DN;BERENJENO_TRANSFORMED_BY_RHOA_UP;BIOCARTA_EIF_PATHWAY;BLALOCK_ALZHEIMERS_DISEASE_DN;chr20q11;E2F1_UP.V1_UP;ENK_UV_RESPONSE_KERATINOCYTE_UP;GCNP_SHH_UP_LATE.V1_DN;GRADE_COLON_AND_RECTAL_CANCER_UP;GRADE_COLON_CANCER_UP;GSE11864_CSF1_VS_CSF1_IFNG_IN_MAC_DN;GSE15930_NAIVE_VS_48H_IN_VITRO_STIM_CD8_TCELL_DN;GSE15930_NAIVE_VS_48H_IN_VITR…	Completeproteome;Initiationfactor;Proteinbiosynthesis;Referenceproteome		GO:0009987;GO:0016043;GO:0022607;GO:0022618;GO:0034621;GO:0034622;GO:0042255;GO:0042256;GO:0043933;GO:0065003;GO:0070925;GO:0071826;GO:0071840;GO:0071841;GO:0071842;GO:0071844
0.179046	0.379403	D4GSP1	D4GSP1	HVO_0636	HVO_0636	arCOG06437		S	conserved hypothetical protein	4634	TRUE	4903	69805;69806;69807;69808;69809	98961;98962;98963;98964;98965	98961			-1	411	C498_15545;HVO_0636	ADE02471;ELY26105	ADE02471;ELY26105						D4GSP1_HALVD				Color2 [DarkGray]	1	4													Completeproteome;Referenceproteome
0.631483	0.373075	D4GW42	D4GW42	HVO_1110	HVO_1110	arCOG04233	COG00614	P	ABC-type transport system periplasmic substrate-binding protein (probable substrate cobalamin)	1356;3533;13783;15168;17493;17494;23234	True;True;True;True;True;True;True	1422;3743;14569;16212;16213;18688;18689;24835;24836	23206;23207;23208;23209;23210;23211;23212;23213;23214;23215;23216;23217;23218;23219;23220;23221;23222;23223;23224;23225;23226;23227;23228;23229;23230;23231;23232;23233;55803;55804;55805;55806;55807;201646;201647;224081;224082;224083;224084;224085;224086;224087;224088;224089;224090;224091;224092;224093;224094;224095;224096;224097;224098;224099;224100;224101;224102;224103;224104;224105;224106;25338…	33137;33138;33139;33140;33141;33142;33143;33144;33145;33146;33147;33148;33149;33150;33151;33152;33153;33154;33155;33156;33157;33158;33159;33160;33161;33162;33163;33164;33165;33166;33167;33168;33169;33170;33171;79255;79256;79257;79258;79259;287756;287757;318187;318188;318189;318190;318191;318192;318193;318194;318195;318196;318197;318198;318199;318200;318201;318202;318203;318204;318205;318206;31820…	33169;79257;287757;318220;359711;359782;484045	574;575	72;165	-1	740	C498_13193;HVO_1110	ADE03591;ELY28200	ADE03591;ELY28200			btuF			D4GW42_HALVD				Color2 [DarkGray]	1	4										ABC transporters	Peripla_BP_2		Completeproteome;Referenceproteome
0.790695	0.371742	D4GSH7	D4GSH7	HVO_0581	HVO_0581	arCOG02201	COG00206	D	cell division protein FtsZ, type II	740;741;1008;2057;2058;2059;2282;2283;4758;5021;5197;6585;6826;8345;11639;12666;13396;14449;14450;14817;15407;15688;16735;18455;20475;20851;22368	True;True;True;True;True;True;True;True;True;True;True;True;True;True;True;True;True;True;True;True;True;True;True;True;True;True;True	776;777;1055;2183;2184;2185;2423;2424;5040;5321;5507;6978;6979;7225;8816;12316;13387;14156;15257;15258;15752;16490;16794;17905;19753;19754;21920;22324;23918;23919	11585;11586;11587;11588;11589;11590;11591;11592;11593;11594;11595;11596;11597;11598;11599;11600;11601;11602;11603;18196;18197;18198;18199;18200;18201;18202;18203;18204;18205;18206;18207;18208;18209;18210;18211;18212;18213;18214;18215;18216;18217;18218;18219;18220;18221;18222;34908;34909;34910;34911;34912;34913;34914;34915;34916;34917;34918;34919;34920;34921;34922;34923;34924;34925;34926;34927;349…	16812;16813;16814;16815;16816;16817;16818;16819;16820;16821;16822;16823;16824;16825;16826;16827;16828;16829;16830;16831;16832;16833;16834;16835;16836;16837;16838;16839;16840;16841;16842;16843;26013;26014;26015;26016;26017;26018;26019;26020;26021;26022;26023;26024;26025;26026;26027;26028;26029;26030;26031;26032;26033;26034;26035;26036;26037;26038;26039;26040;26041;26042;26043;26044;26045;26046;260…	16812;16838;26047;49897;49899;49928;56857;56883;101998;107407;112918;137738;142419;170863;243836;264097;278668;302151;302164;309167;322150;330542;349437;379798;419439;428868;462187	331;332;333;334	97;151;327;330	-1	383	HVO_0581	ADE02657	ADE02657			ftsZ2			FTSZ2_HALVD				Color2 [DarkGray]	1	4					asexual reproduction;barrier septum formation;cellular component assembly;cellular component assembly at cellular level;cellular component organization;cellular component organization at cellular level;cellular component organization or biogenesis;cellular component organization or biogenesis at cellular level;cellular macromolecular complex assembly;cellular macromolecular complex subunit organi…	nucleotide binding;binding;catalytic activity;GTP binding;GTPase activity;guanyl nucleotide binding;guanyl ribonucleotide binding;hydrolase activity;hydrolase activity, acting on acid anhydrides;hydrolase activity, acting on acid anhydrides, in phosphorus-containing anhydrides;nucleoside-triphosphatase activity;purine nucleotide binding;purine ribonucleoside triphosphate binding;purine ribonucleo…	cell division site;cell part;cytoplasm;intracellular part;macromolecular complex;protein complex	cellular component assembly;cellular component organization;cellular macromolecular complex assembly;cellular process;cytokinesis;macromolecular complex assembly;protein complex assembly;protein polymerization;reproduction	cell division site;cell part;cytoplasm;macromolecular complex;protein complex	Cell cycle - Caulobacter	FtsZ_C;Tubulin		Cellcycle;Celldivision;Completeproteome;Cytoplasm;GTP-binding;Nucleotide-binding;Referenceproteome;Septation		GO:0000003;GO:0000910;GO:0000917;GO:0006461;GO:0009987;GO:0016043;GO:0019954;GO:0022607;GO:0032505;GO:0032506;GO:0034621;GO:0034622;GO:0043093;GO:0043623;GO:0043933;GO:0051258;GO:0065003;GO:0071822;GO:0071840;GO:0071841;GO:0071842;GO:0071844
0.397762	0.366761	D4GSG9	D4GSG9	HVO_0574	HVO_0574	arCOG01783	COG00500	Q	probable S-adenosylmethionine-dependent methyltransferase	261;8034;9112;9151;11184;22180	True;True;True;True;True;True	273;8489;9623;9664;11827;23716	4296;4297;4298;4299;117057;117058;117059;130883;131562;162547;320049;320050	6195;6196;6197;6198;165617;165618;165619;185586;186475;231865;456435;456436	6196;165619;185586;186475;231865;456435			-1	377	C498_15855;HVO_0574	ADE03419;ELY26165	ADE03419;ELY26165						D4GSG9_HALVD		2.1.1.-		Color2 [DarkGray]	1	4						catalytic activity;methyltransferase activity;transferase activity;transferase activity, transferring one-carbon groups					Methyltransf_11		Completeproteome;Methyltransferase;Referenceproteome;Transferase
0.174528	0.364112	D4GYB3	D4GYB3	HVO_1477	HVO_1477	arCOG03192,arCOG08231	COG01525	L,M	eDNA utilization nuclease	13458;14433	True;True	14223;15241	197375;197376;197377;197378;197379;197380;197381;197382;197383;197384;197385;197386;212039;212040;212041	281587;281588;281589;281590;281591;281592;281593;281594;281595;281596;281597;281598;281599;281600;281601;302023;302024;302025	281597;302024			-1	978	C498_11346;HVO_1477	ADE03210;ELY28285	ADE03210;ELY28285			comA			D4GYB3_HALVD				Color2 [DarkGray]	1	4						nucleic acid binding;binding;catalytic activity;endonuclease activity;hydrolase activity;hydrolase activity, acting on ester bonds;nuclease activity					LTD;SNase	chr2q13	Completeproteome;Endonuclease;Hydrolase;Nuclease;Referenceproteome
0.180772	0.363782	D4GXP1	D4GXP1	HVO_2898	HVO_2898	arCOG09295		S	conserved hypothetical protein	968;1519;1581;8781;13542;19420	True;True;True;True;True;True	1014;1596;1664;9267;14309;20811	17644;17645;17646;17647;17648;17649;17650;26999;27000;27001;28237;28238;28239;28240;28241;28242;28243;28244;28245;28246;126101;126102;126103;198125;278986;278987;278988;278989;278990;278991;278992;278993;278994;278995;278996;278997	25150;25151;25152;25153;25154;25155;25156;38527;38528;38529;40264;40265;40266;40267;40268;40269;40270;40271;40272;40273;40274;178584;178585;178586;282673;397222;397223;397224;397225;397226;397227;397228;397229;397230;397231;397232;397233;397234;397235;397236;397237;397238	25153;38529;40268;178584;282673;397229			-1	1868	C498_17685;HVO_2898	ADE04298;ELY24510	ADE04298;ELY24510						D4GXP1_HALVD				Color2 [DarkGray]	1	4													Completeproteome;Referenceproteome
1.02957	0.362301	D4GXI7	D4GXI7	HVO_1327	HVO_1327	arCOG01308	COG00464	O	AAA-type ATPase (CDC48 subfamily)	1288;1317;1431;1679;2305;2426;2427;2674;3187;3368;4487;4964;5966;6411;6453;6454;7112;7372;8549;9830;11885;12833;12996;15258;16152;16153;17247;18508;19079;19966;20604;21282;21505;21506;22841;23130;23220;24135	True;True;True;True;True;True;True;True;True;True;True;True;True;True;True;True;True;True;True;False;True;True;True;True;True;True;True;True;True;True;True;True;True;True;True;True;True;True	1351;1383;1507;1766;2447;2576;2577;2844;3381;3572;4749;5257;6316;6788;6839;6840;7521;7793;9027;10385;12572;13559;13735;16328;17281;17282;18428;19814;20453;21378;22059;22779;23015;23016;24425;24722;24821;25781	22448;22449;22450;22451;22452;22453;22454;22455;22456;22766;22767;25103;25104;25105;25106;25107;25108;25109;25110;25111;25112;25113;25114;25115;25116;25117;25118;25119;25120;29443;29444;29445;29446;29447;40090;40091;40092;40093;40094;40095;40096;41315;41316;41317;41318;41319;41320;41321;41322;41323;41324;41325;41326;41327;45646;45647;45648;45649;45650;45651;45652;45653;45654;45655;45656;45657;456…	32097;32098;32099;32100;32101;32102;32103;32104;32105;32106;32107;32540;32541;35958;35959;35960;35961;35962;35963;35964;35965;35966;35967;35968;35969;35970;35971;35972;35973;35974;35975;35976;35977;35978;35979;35980;35981;35982;35983;41993;41994;41995;41996;41997;57176;57177;57178;57179;57180;57181;57182;57183;58884;58885;58886;58887;58888;58889;58890;58891;58892;58893;58894;58895;58896;65057;650…	32104;32540;35972;41996;57183;58891;58896;65071;73970;76779;96639;106414;125595;133490;134581;134610;148691;153942;174700;200769;248520;267351;270514;319586;337880;337884;356372;380508;390459;407326;422478;438517;443186;443191;472157;480534;482530;500129			-1	879	C498_12103;HVO_1327	ADE03009;ELY27986	ADE03009;ELY27986			cdc48c			D4GXI7_HALVD				Color2 [DarkGray]	1	4					cell division;cellular process	adenyl nucleotide binding;adenyl ribonucleotide binding;ATP binding;binding;catalytic activity;hydrolase activity;nucleotide binding;purine nucleotide binding;purine ribonucleoside triphosphate binding;purine ribonucleotide binding;ribonucleotide binding		cell division;cellular process		Protein processing in endoplasmic reticulum	AAA;CDC48_2;CDC48_N		ATP-binding;Cellcycle;Celldivision;Completeproteome;Nucleotide-binding;Referenceproteome		GO:0009987;GO:0051301
0.377821	0.362229	D4GP98	D4GP98	HVO_B0096	HVO_B0096				homolog to sugar epimerase/dehydratase	15002;18657;24195	True;True;True	15998;19985;25843	221936;221937;221938;221939;221940;269814;269815;269816;269817;269818;351863;351864	314990;314991;314992;314993;314994;383704;383705;383706;383707;383708;383709;501123;501124	314991;383709;501123			-1	2236	C498_01280;HVO_B0096	ADE01446;ELY36736	ADE01446;ELY36736						D4GP98_HALVD				Color2 [DarkGray]	1	4						binding;catalytic activity;coenzyme binding;cofactor binding					Epimerase		Completeproteome;Plasmid;Referenceproteome
0.793047	0.361094	D4GUM1	D4GUM1	HVO_0874	HVO_0874	arCOG00543	COG01782	J	beta-lactamase domain protein	789;2160;3934;3935;4140;5126;6616;10390;10420;10947;11390;11561;11570;11828;12908;13206;14264;14637;15406;16252;16363;16461;18644;18847;18848;19059;20318;20429;20431;21733;21734;22015;22202;23149;23698;23824	True;True;True;True;True;True;True;True;True;True;True;True;True;True;True;True;True;True;True;True;True;True;True;True;True;True;True;True;True;True;True;True;True;True;True;True	827;2291;4162;4163;4377;5431;7010;10983;11015;11575;12056;12236;12245;12514;13638;13957;15068;15508;15509;16489;17386;17504;17609;19970;20199;20200;20430;20431;21747;21869;21872;21873;23251;23252;23543;23739;24741;25319;25452	14346;14347;14348;14349;14350;14351;14352;14353;14354;14355;14356;14357;14358;36702;36703;36704;36705;36706;36707;36708;36709;36710;36711;36712;60144;60145;60146;60147;60148;60149;60150;60151;60152;60153;60154;60155;60156;60157;60158;60159;60160;60161;60162;60163;60164;60165;60166;60167;60168;60169;60170;60171;60172;60173;60174;60175;64263;64264;64265;64266;64267;64268;64269;64270;64271;64272;642…	20444;20445;20446;20447;20448;20449;20450;20451;20452;20453;20454;20455;20456;20457;20458;20459;20460;20461;20462;20463;20464;20465;20466;20467;20468;20469;20470;20471;20472;20473;20474;20475;52395;52396;52397;52398;52399;52400;52401;52402;52403;52404;52405;52406;52407;52408;52409;52410;85217;85218;85219;85220;85221;85222;85223;85224;85225;85226;85227;85228;85229;85230;85231;85232;85233;85234;852…	20463;52396;85218;85253;90899;110923;139202;211633;212198;223106;236749;242428;242569;247291;268564;274787;297922;305921;322128;339670;341564;344519;383197;386748;386750;390044;414994;417347;417405;447389;447422;453038;457927;480864;492883;494909	475;476;477	298;572;626	-1	585	C498_14368;HVO_0874	ADE04376;ELY26957	ADE04376;ELY26957			epf1			D4GUM1_HALVD				Color2 [DarkGray]	1	4						binding;nucleic acid binding;RNA binding					Beta-Casp;KH_2;Lactamase_B;RMMBL		Completeproteome;Referenceproteome
0.493024	0.359432	D4GTK4	D4GTK4	HVO_1975	HVO_1975	arCOG03054	COG00341	U	protein-export membrane protein SecF	10612;18059;18965;21636	True;True;True;True	11223;19325;20330;23151	152386;152387;152388;152389;152390;152391;152392;152393;152394;152395;152396;152397;152398;152399;152400;152401;152402;152403;152404;152405;152406;152407;152408;261363;261364;261365;261366;261367;261368;261369;261370;261371;261372;261373;261374;261375;261376;273190;273191;273192;273193;273194;273195;273196;273197;273198;273199;273200;312712;312713;312714;312715;312716;312717;312718;312719;312720;…	216365;216366;216367;216368;216369;216370;216371;216372;216373;216374;216375;216376;216377;216378;216379;216380;216381;216382;216383;216384;216385;216386;216387;216388;216389;216390;216391;216392;216393;216394;216395;216396;216397;216398;216399;216400;216401;216402;216403;216404;216405;216406;216407;216408;216409;371506;371507;371508;371509;371510;371511;371512;371513;371514;371515;371516;371517;…	216382;371515;388498;445855			-1	1304	HVO_1975	ADE04671	ADE04671			secF			SECF_HALVD				Color2 [DarkGray]	1	4					cellular process;establishment of localization;establishment of localization in cell;establishment of protein localization;intracellular protein transmembrane transport;intracellular protein transport;intracellular transport;protein targeting;protein transmembrane transport;protein transport;transmembrane transport;transport		cell part;integral to membrane;intracellular;intrinsic to membrane;membrane;membrane part;plasma membrane	cellular process;establishment of localization;protein targeting;protein transport;transmembrane transport;transport	cell part;intracellular;membrane;plasma membrane	Bacterial secretion system;Protein export	Sec_GG;SecD_SecF		Cellmembrane;Completeproteome;Membrane;Proteintransport;Referenceproteome;Translocation;Transmembrane;Transmembranehelix;Transport		GO:0006605;GO:0006810;GO:0006886;GO:0009987;GO:0015031;GO:0045184;GO:0046907;GO:0051234;GO:0051649;GO:0055085;GO:0065002;GO:0071806
0.381819	0.359381	D4GT98	D4GT98	HVO_0730	HVO_0730	arCOG00006	COG01695	K	PadR family transcription regulator RosR	830;7590;8171;8172;8173;10259;14455;17850;20353;20354	True;True;True;True;True;True;True;True;True;True	872;8017;8628;8629;8630;8631;10843;15264;15265;19096;19097;21787;21788;21789	15238;15239;15240;15241;111239;111240;111241;111242;111243;111244;111245;111246;111247;111248;111249;111250;118620;118621;118622;118623;118624;118625;118626;118627;118628;118629;118630;118631;118632;118633;118634;118635;118636;118637;118638;118639;118640;118641;147333;147334;147335;147336;147337;147338;147339;147340;147341;147342;147343;147344;147345;212199;212200;212201;212202;212203;212204;2122…	21716;21717;21718;21719;21720;157421;157422;157423;157424;157425;157426;157427;157428;157429;157430;157431;157432;157433;157434;157435;157436;157437;157438;157439;167762;167763;167764;167765;167766;167767;167768;167769;167770;167771;167772;167773;167774;167775;167776;167777;167778;167779;167780;167781;167782;167783;167784;167785;167786;167787;167788;167789;167790;167791;167792;167793;167794;20921…	21717;157424;167762;167771;167777;209228;302256;367026;415611;415626	379	65	-1	477	C498_15083;HVO_0730	ADE04666;ELY26407	ADE04666;ELY26407						D4GT98_HALVD				Color2 [DarkGray]	1	4											PadR		Completeproteome;Referenceproteome
0.134213	0.356836	D4GQS3	D4GQS3	HVO_A0244	HVO_A0244				death-on-curing family protein	17856	TRUE	19105	258569;258570;258571;258572;258573;258574;258575;258576;258577	367391;367392;367393;367394;367395;367396;367397;367398;367399;367400;367401;367402;367403;367404;367405	367392			-1	2020	C498_09881;HVO_A0244	ADE01985;ELY31748	ADE01985;ELY31748			doc			D4GQS3_HALVD				Color2 [DarkGray]	1	4											Fic		Completeproteome;Plasmid;Referenceproteome
0.115619	0.356702	D4GYN4	D4GYN4	HVO_0039	HVO_0039	arCOG00770	COG01199	K	DNA repair helicase Rad3	1269;1780;1939;3674;6639;6640;12694;15860;16332;16934;17618;20052	True;True;True;True;True;True;True;True;True;True;True;True	1331;1871;2057;3887;7033;7034;13415;16978;17471;18106;18825;21466	22277;31136;31137;31138;33216;33217;33218;33219;33220;57221;57222;98597;98598;98599;185443;234957;234958;234959;234960;234961;234962;234963;234964;234965;234966;234967;240079;248191;255072;255073;255074;255075;255076;287579	31848;44486;44487;44488;44489;47360;47361;47362;47363;47364;81098;81099;139540;139541;139542;264606;333977;333978;333979;333980;333981;333982;333983;333984;333985;333986;333987;333988;333989;333990;341182;352519;362096;362097;362098;362099;362100;409636	31848;44489;47364;81098;139540;139542;264606;333977;341182;352519;362099;409636			-1	42	C498_18428;HVO_0039	ADE05091;ELY24252	ADE05091;ELY24252			rad3b			D4GYN4_HALVD		3.6.4.12		Color2 [DarkGray]	1	4					cellular metabolic process;cellular nitrogen compound metabolic process;cellular process;metabolic process;nitrogen compound metabolic process;nucleobase-containing compound metabolic process;primary metabolic process	nucleotide binding;adenyl nucleotide binding;adenyl ribonucleotide binding;ATP binding;ATPase activity;ATPase activity, coupled;ATP-dependent DNA helicase activity;ATP-dependent helicase activity;binding;catalytic activity;DNA binding;DNA helicase activity;DNA-dependent ATPase activity;helicase activity;hydrolase activity;hydrolase activity, acting on acid anhydrides;hydrolase activity, acting on…		cellular metabolic process;cellular nitrogen compound metabolic process;cellular process;metabolic process;nitrogen compound metabolic process;nucleobase-containing compound metabolic process;primary metabolic process		Basal transcription factors;Nucleotide excision repair	DEAD_2;Helicase_C_2		ATP-binding;Completeproteome;Helicase;Hydrolase;Nucleotide-binding;Referenceproteome		GO:0006139;GO:0006807;GO:0008152;GO:0009987;GO:0034641;GO:0044237;GO:0044238
0.196408	0.352855	D4GWQ7	D4GWQ7	HVO_2410	HVO_2410	arCOG04520	COG03002	S	UPF0753 family protein	117;880;6353;9975;12312;14561;22873	True;True;True;True;True;True;True	124;922;6721;10542;13017;15400;24460	2571;15807;93478;143419;143420;180475;213484;213485;213486;332218;332219;332220;332221;332222;332223;332224	3731;22537;132386;203674;203675;257613;304049;304050;304051;473263;473264;473265;473266;473267;473268;473269;473270	3731;22537;132386;203674;257613;304049;473269			-1	1552	C498_07330;HVO_2410	ADE02677;ELY32852	ADE02677;ELY32852						D4GWQ7_HALVD				Color2 [DarkGray]	1	4											DUF2309		Completeproteome;Referenceproteome
0.782437	0.35251	D4GPF6	D4GPF6	HVO_B0154	HVO_B0154				receiver/sensor box histidine kinase	992;1245;2247;2969;3206;3525;3551;4122;4288;4820;6452;6661;6674;6932;7111;8083;9554;9784;10934;11204;11668;12789;12818;13199;13340;13785;13978;14129;14742;15712;15892;16284;16344;16806;17205;17901;18518;19789;20269;21234;21495;21817;22364;22589;22731;22922;23486;23811;24129;24130	True;True;True;True;True;True;True;True;True;True;True;True;True;True;True;True;True;True;True;True;True;True;True;True;True;True;True;True;True;True;True;True;True;True;True;True;True;True;True;True;True;True;True;True;True;True;True;True;True;True	1038;1306;2386;3154;3400;3735;3761;4359;4542;5104;6838;7055;7068;7335;7520;8538;10096;10339;11562;11852;12346;13512;13542;13948;14099;14571;14771;14927;15658;16818;17014;17418;17485;17976;18384;19154;19828;21192;21690;22728;23004;23339;23913;24156;24305;24511;25100;25439;25775;25776	17958;17959;17960;17961;17962;17963;17964;17965;17966;17967;21813;21814;21815;39443;39444;39445;39446;39447;39448;39449;49191;49192;52273;52274;52275;52276;52277;52278;52279;52280;52281;55744;55745;55746;55747;55748;55749;55750;55751;55752;55753;55754;55755;55756;55941;55942;55943;55944;55945;55946;55947;63818;63819;63820;63821;63822;63823;63824;63825;63826;63827;63828;63829;66116;66117;66118;661…	25663;25664;25665;25666;25667;25668;25669;25670;25671;25672;25673;31228;31229;31230;56252;56253;56254;56255;56256;56257;56258;70000;70001;74365;74366;74367;74368;74369;74370;74371;74372;74373;74374;74375;74376;74377;79177;79178;79179;79180;79181;79182;79183;79184;79185;79186;79187;79188;79189;79190;79191;79192;79193;79194;79195;79196;79197;79198;79199;79200;79201;79440;79441;79442;79443;79444;794…	25668;31229;56255;70000;74372;79194;79441;90323;93680;103734;134529;139869;139966;144933;148684;166546;195512;199297;222919;232666;244341;266577;267028;274581;277651;287776;291420;294019;308184;330871;334702;340070;341369;350932;355989;368396;380827;404093;413975;437442;443026;449287;462131;466541;469655;474150;489611;494806;500045;500052			-1	2264	C498_02875;HVO_B0154	ADE01517;ELY36163	ADE01517;ELY36163						D4GPF6_HALVD				Color2 [DarkGray]	1	4						two-component sensor activity;catalytic activity;kinase activity;molecular transducer activity;phosphotransferase activity, alcohol group as acceptor;phosphotransferase activity, nitrogenous group as acceptor;protein histidine kinase activity;protein kinase activity;signal transducer activity;transferase activity;transferase activity, transferring phosphorus-containing groups	cell part;membrane		cell part;membrane		GAF_2;GAF_3;HATPase_c;HisKA;PAS_3;PAS_4;PAS_9;Response_reg		Completeproteome;Kinase;Plasmid;Referenceproteome;Transferase
0.199432	0.351392	D4GWU9	D4GWU9	HVO_1191	HVO_1191	arCOG06322	COG00506	E	proline dehydrogenase	3681;4000;4120;8393;12947;13135;14829;17191;18280;18515;19187	True;True;True;True;True;True;True;True;True;True;True	3894;4232;4357;8866;13680;13880;15768;15769;18369;19562;19825;20565	57304;57305;57306;57307;57308;57309;57310;57311;57312;57313;57314;57315;57316;60983;60984;60985;60986;60987;60988;63805;121219;121220;121221;121222;121223;121224;188873;191408;191409;191410;191411;217316;217317;217318;217319;217320;217321;217322;217323;217324;217325;250503;264410;264411;267921;267922;267923;267924;267925;267926;267927;267928;275979;275980;275981;275982;275983;275984;275985;275986…	81214;81215;81216;81217;81218;81219;81220;81221;81222;81223;81224;81225;81226;81227;81228;81229;81230;81231;81232;81233;81234;81235;81236;86468;86469;86470;86471;86472;86473;86474;90296;171596;171597;171598;171599;171600;171601;171602;269395;272991;272992;272993;272994;309345;309346;309347;309348;309349;309350;309351;309352;309353;309354;309355;309356;309357;309358;309359;309360;309361;355772;376…	81218;86474;90296;171601;269395;272993;309345;355772;376120;380816;392764	611	1	-1	800	C498_12788;HVO_1191	ADE03134;ELY28123	ADE03134;ELY28123						D4GWU9_HALVD		1.5.99.8		Color2 [DarkGray]	1	4					amine catabolic process;amine metabolic process;carboxylic acid catabolic process;carboxylic acid metabolic process;catabolic process;cellular amine metabolic process;cellular amino acid catabolic process;cellular amino acid metabolic process;cellular catabolic process;cellular ketone metabolic process;cellular metabolic process;cellular nitrogen compound metabolic process;cellular process;glutam…	catalytic activity;oxidoreductase activity;oxidoreductase activity, acting on the CH-NH group of donors;proline dehydrogenase activity		amine metabolic process;catabolic process;cellular amino acid metabolic process;cellular ketone metabolic process;cellular metabolic process;cellular nitrogen compound metabolic process;cellular process;heterocycle metabolic process;metabolic process;nitrogen compound metabolic process;organic acid metabolic process;primary metabolic process;small molecule metabolic process			Pro_dh		Completeproteome;Oxidoreductase;Referenceproteome		GO:0006082;GO:0006520;GO:0006536;GO:0006560;GO:0006562;GO:0006807;GO:0008152;GO:0009056;GO:0009063;GO:0009064;GO:0009065;GO:0009308;GO:0009310;GO:0009987;GO:0010133;GO:0016054;GO:0019752;GO:0034641;GO:0042180;GO:0043436;GO:0044106;GO:0044237;GO:0044238;GO:0044248;GO:0044281;GO:0044282;GO:0046395;GO:0046483;GO:0046700
0.535972	0.349192	D4GS64	D4GS64	HVO_0531	HVO_0531	arCOG00157	COG01175	G	ABC-type transport system permease protein (probable substrate sugar)	7447;18575	True;True	7873;19892	109646;109647;109648;109649;109650;268585;268586;268587;268588;268589;268590	155031;155032;155033;155034;155035;155036;381788;381789;381790;381791;381792;381793;381794;381795;381796	155032;381794			-1	347	HVO_0531	ADE02852	ADE02852			tsgB1			D4GS64_HALVD				Color2 [DarkGray]	1	4					establishment of localization;transport		cell part;integral to membrane;intrinsic to membrane;membrane;membrane part;plasma membrane	establishment of localization;transport	cell part;membrane;plasma membrane		BPD_transp_1		Completeproteome;Membrane;Referenceproteome;Transmembrane;Transport		GO:0006810;GO:0051234
0.374757	0.345722	D4GTL4	D4GTL4	HVO_1985	HVO_1985	arCOG00194	COG01131	V	ABC-type transport system ATP-binding protein	1583;1693;2121;4365;7166;7589;9616;11018;12422;14381;16351;19864;20578;20647	True;True;True;True;True;True;True;True;True;True;True;True;True;True	1666;1780;2249;4622;7576;8016;10162;11651;13134;13135;15188;17492;21270;22031;22102	28255;28256;28257;28258;28259;28260;28261;28262;28263;28264;29698;29699;29700;29701;29702;29703;29704;29705;29706;36237;36238;36239;66974;66975;66976;66977;66978;66979;105916;111235;111236;111237;111238;138423;138424;138425;138426;138427;138428;138429;138430;158582;158583;158584;158585;158586;158587;158588;181926;181927;211100;211101;211102;211103;211104;211105;211106;211107;211108;211109;211110;…	40283;40284;40285;40286;40287;40288;40289;40290;40291;40292;40293;42416;42417;42418;42419;42420;42421;42422;42423;42424;42425;51789;51790;51791;95003;95004;95005;95006;95007;95008;95009;149787;157417;157418;157419;157420;196731;196732;196733;196734;196735;196736;196737;196738;196739;196740;225204;225205;225206;225207;225208;225209;225210;225211;225212;225213;259708;259709;300816;300817;300818;300…	40286;42420;51789;95007;149787;157418;196732;225211;259709;300831;341440;405861;421764;423027			-1	1309	C498_05211;HVO_1985	ADE03335;ELY34500	ADE03335;ELY34500						D4GTL4_HALVD				Color2 [DarkGray]	1	4						nucleotide binding;adenyl nucleotide binding;adenyl ribonucleotide binding;ATP binding;ATPase activity;binding;catalytic activity;hydrolase activity;hydrolase activity, acting on acid anhydrides;hydrolase activity, acting on acid anhydrides, in phosphorus-containing anhydrides;nucleoside-triphosphatase activity;purine nucleotide binding;purine ribonucleoside triphosphate binding;purine ribonucleo…				ABC transporters	ABC_tran		ATP-binding;Completeproteome;Nucleotide-binding;Referenceproteome
0.210082	0.34459	D4GRI4	D4GRI4	HVO_A0522	HVO_A0522				acetyl-CoA C-acyltransferase	4567;8933;10884;23744	True;True;True;True	4830;9433;11511;25367	69038;69039;128166;128167;156030;156031;156032;156033;156034;156035;346673	97856;97857;181673;181674;221495;221496;221497;221498;221499;221500;221501;493584	97857;181673;221498;493584			-1	2126	C498_00435;HVO_A0522	ADE02126;ELY37519	ADE02126;ELY37519			acaB4			D4GRI4_HALVD		2.3.1.16		Color2 [DarkGray]	1	4						catalytic activity;acetyl-CoA C-acyltransferase activity;C-acyltransferase activity;transferase activity;transferase activity, transferring acyl groups;transferase activity, transferring acyl groups other than amino-acyl groups				Fatty acid metabolism;Benzoate degradation;Butanoate metabolism;Carbon fixation pathways in prokaryotes;Glyoxylate and dicarboxylate metabolism;Lysine degradation;Propanoate metabolism;Pyruvate metabolism;Synthesis and degradation of ketone bodies;Terpenoid backbone biosynthesis;Tryptophan metabolism;Two-component system;Valine, leucine and isoleucine degradation	Thiolase_C;Thiolase_N		Acyltransferase;Completeproteome;Plasmid;Referenceproteome;Transferase
[truncated: 2,046 more rows]
[truncated: 133 more columns]

## Sheet: Table S5_MS_H.v._ksgAE84A vs WT
Summary of the mass-spectrometry results obtained for Haloferax volcanii reintegrated ΔksgA::ksgA E84A vs ΔksgA::KsgA
[truncated: 2,319 more rows]
[truncated: 133 more columns]

[truncated: 1 more sheets: Table S6_MS_E.c._delksgA vs WT]
